# Supplementary material for: MYOD-SKP2 axis boosts tumorigenesis in fusion negative rhabdomyosarcoma by preventing differentiation through p57Kip2 targeting
Source: Nat Commun. 2023 Dec 15;14:8373. doi: 10.1038/s41467-023-44130-0 (PMC10724275; doi:10.1038/s41467-023-44130-0)
Supplement: Supplementary file 3 — Supplementary Data 1–2 [file 41467_2023_44130_MOESM3_ESM.xlsx]

## Sheet: Supplementary Data 1
Supplementary Data 1. Genes up-regulated (log2Fold Change > 1.3) and down-regulated (log2Fold Change<0.7) in RD and JR1 cells
log2FC>1.3	GENE	RD		GENE	JR1		log2FC<0.7	GENE	RD		GENE	JR1
	RNA5-8SN4	7.90659		SNORA38B	6.38232			RNVU1-7	0.00227864		CCL5	0.0290449
	SNORA64	5.97016		SCARNA4	6.15401			SNORA24	0.026222		SNORA65	0.0309869
	SNORA71B	5.76527		SNORA41	5.81455			OASL	0.0265375		SNORA71C	0.0353187
	SNORA74D	5.60199		SNORA52	5.60555			SNORA44	0.0283391		SNORA37	0.0360783
	SNORA3A	5.45121		SNORA5C	5.31542			CCL5	0.0302816		SNORA3A	0.0390786
	SNORA3B	5.337		SNORA47	5.22342			SNORA80B	0.0378483		OASL	0.0403449
	RNVU1-8	5.29866		SNORA10	4.76235			SNORA55	0.0404823		SNORA101B	0.0455147
	SNORA38B	5.22612		SNORA68	4.76235			IFIT2	0.0717977		SNORA44	0.0455147
	SNORA63D	5.22612		SNORA22C	4.66391			IFIT3	0.0758399		SNORA21	0.0489428
	SNORA21	5.11894		SPRR2D	4.55648			RN7SL3	0.0989634		SNORA50C	0.0489428
	SNORA52	5.01525		SNORA58B	4.47573			RSAD2	0.113474		SNORA22	0.0525056
	SNORD15A	4.73877		SNORA2C	4.38612			XIST	0.123382		SNORA64	0.0525056
	SNORA47	4.63052		RNVU1-2A	4.3505			SKP2	0.123685		SNORA7A	0.0595501
	SNORA104	4.54102		WIPF3	3.92746			IRS4	0.130014		SNORA71B	0.0600459
	RNA18SN2	4.3769		RNVU1-3	3.67356			IGFBP6	0.135776		SNORA8	0.0724033
	RNA18SN3	4.3769		MYBPC1	3.57661			CA2	0.147492		SNORA79	0.0767572
	RNA18SN4	4.3769		SNORD15A	3.56071			ISG15	0.150386		IFIT2	0.0792402
	SNORA10B	4.20006		MYL1	3.53754			FZD4	0.150638		CCL2	0.0858566
	RNA28SN1	4.00111		MYOM1	3.50557			OAS2	0.151649		IGFBP6	0.0909323
	MYL1	3.97982		GJA5	3.06883			PLAAT4	0.157888		SNORA74D	0.0955777
	MIR7851	3.9782		TNNC2	3.02842			SNORA71C	0.168231		IFIT3	0.0970019
	CXorf49B	3.96625		MEF2C	3.02718			KLF4	0.198448		SNORA61	0.0975825
	RNA28SN4	3.87942		SMYD1	3.02097			SARAF	0.200446		CTAG1B	0.105046
	RNU12	3.71039		SERPINI1	3.00058			IFIT1	0.211094		OAS2	0.105168
	LOC103021295	3.01436		C1orf105	2.93188			PLCG2	0.215927		SKP2	0.108846
	TTN	2.81828		CKM	2.86286			CCL2	0.217626		IFIT1	0.117329
	PRR32	2.77801		CASQ2	2.86051			SCD	0.218797		RNVU1-4	0.119102
	WIPF3	2.75055		ARPP21	2.83041			IL6	0.219402		RSAD2	0.12707
	RNA28SN2	2.74864		HDAC9	2.82247			BST2	0.224649		ERFE	0.128883
	MYOM1	2.72875		LDB3	2.77769			HYKK	0.231583		BST2	0.133315
	HSPB3	2.66186		HSPB3	2.69616			DPYSL2	0.232963		RNA5-8SN4	0.144245
	RNA28SN3	2.65535		SCARNA1	2.68482			DMKN	0.235973		AEBP1	0.148678
	C1orf105	2.52418		KLHL31	2.66847			ZC3HAV1	0.242334		SARAF	0.151051
	SMYD1	2.51245		MYH8	2.62449			CPXM1	0.24688		PLAAT4	0.162354
	KRTAP2-3	2.43358		CACNG1	2.62393			H4C4	0.247186		IFITM1	0.162915
	LDB3	2.3356		TTN	2.5963			SNORA10	0.248601		LTBP2	0.165214
	KRTAP3-1	2.30743		SNORA79B	2.5904			PRSS23	0.253246		FBXO2	0.171005
	SNORA23	2.28527		MAGED4B	2.52009			RAB31	0.26129		MEST	0.172754
	SYBU	2.24806		NEURL1	2.50486			FOSB	0.261813		GLT8D2	0.176562
	SYNPO2L	2.21485		TRDN	2.49903			MRC2	0.268497		IL7R	0.182896
	LINC00626	2.19365		DHRS7C	2.45098			IFI44	0.270187		LAMA5	0.185053
	SNORA7B	2.17934		HRC	2.44637			GINS1	0.271847		ISG15	0.186508
	PGA5	2.16497		APOBEC2	2.41876			IFITM1	0.273776		PRAC1	0.189177
	TGIF2-RAB5IF	2.15381		LINC01847	2.41143			FCGRT	0.274024		APOE	0.1925
	PGA4	2.13116		NPNT	2.40257			AEBP1	0.27422		IFI6	0.20078
	CFH	2.1168		LRRC30	2.39304			EFR3B	0.2747		IFI27	0.200976
	HDAC9	2.10985		KLHL41	2.37484			DKK2	0.274783		H4C14	0.218257
	UNC45B	2.09889		PGM5	2.36887			H2BC13	0.275743		RAB31	0.220025
	SERPINI1	2.06282		UNC45B	2.36471			SPARCL1	0.275758		IL6	0.225084
	SNORD15B	2.05479		FATE1	2.31985			SNHG9	0.276359		COL1A1	0.229354
	RNA45SN1	2.04963		MYH2	2.31283			GAL	0.276568		TIMMDC1	0.229656
	CD36	2.04231		ABLIM3	2.31186			HERC5	0.277389		KLF4	0.229822
	NFASC	2.02495		MYLPF	2.31102			H3C10	0.278514		FOSB	0.231301
	CPA4	2.00534		TMCC2	2.29805			SERPINE1	0.278584		NKAIN4	0.231371
	RCAN2	1.99772		SCGB2B3P	2.26003			PRRX2	0.278688		H3C13	0.233889
	FBXO32	1.99503		LMO7	2.22506			TIE1	0.283622		HERC5	0.234363
	KLHL41	1.99167		MYOZ2	2.22096			IL7R	0.286958		GJA1	0.237576
	GPR75-ASB3	1.98185		CTSG	2.21564			LTBP2	0.287038		SNORA59A	0.242633
	RPS10-NUDT3	1.97453		PARM1	2.21213			COL8A1	0.287282		SNORA59B	0.242633
	TRIM54	1.95585		PITX2	2.20334			MIR1307	0.287832		IFIH1	0.242906
	SNORA84	1.9359		SBK1	2.19754			H2BC14	0.291283		DPYSL2	0.244389
	FCRLA	1.9242		BEST3	2.18045			TGFBI	0.291508		GAGE12J	0.245112
	MMP15	1.92057		SPRR2C	2.17951			H2BC6	0.296518		PROM1	0.248593
	MYOZ2	1.91731		LOC653513	2.17848			ANGPT2	0.298261		ADAP1	0.249
	NEURL1	1.9087		GJD4	2.177			GJA1	0.300405		FZD4	0.249692
	SCARNA26A	1.90789		TRIM54	2.17257			PMAIP1	0.303307		CCN1	0.250733
	SNORA74C-1	1.90689		CHSY3	2.16753			SAMD9	0.304882		TLL2	0.250925
	MYH8	1.90573		SNORD94	2.16249			HES1	0.307585		PCOLCE	0.252338
	MYLPF	1.89285		PRR32	2.16111			DDAH1	0.307981		ZC3HAV1	0.252732
	SNORA57	1.88949		ACTC1	2.15501			REEP3	0.308882		TGFBI	0.253814
	ARPP21	1.88452		TNNT3	2.12906			TERF1	0.309158		H4C4	0.254874
	LOC105374985	1.87242		MTSS1	2.11011			GALK1	0.309809		DDX60	0.257854
	POLR2J3	1.87184		ONECUT2	2.10678			MDFI	0.310009		LARGE2	0.258791
	GBP2	1.85622		XAGE1A	2.10213			PLXND1	0.310682		THY1	0.262892
	TMCC2	1.84968		MMP15	2.07754			H2AC12	0.311562		SCOC	0.267133
	EEF1AKMT4	1.8447		LOC100996294	2.06988			ITGA9	0.316263		CHEK2	0.267338
	LOC101928156	1.82312		TSPAN13	2.06596			SLC44A1	0.317005		H2BC6	0.267884
	MYPN	1.81747		FBXO32	2.06549			H2AC14	0.317139		H3C10	0.269559
	CCDC141	1.81497		PRICKLE1	2.05938			ADAP1	0.317273		ID3	0.269809
	TNNI1	1.81205		LOC101928156	2.0557			COL6A2	0.319017		GPC3	0.270032
	AKAP6	1.79586		KLHL40	2.05213			CDR1	0.319259		OAS3	0.270485
	PRICKLE1	1.79427		DDIT4	2.05047			H2BU1	0.320038		DDAH1	0.271993
	DNER	1.78807		NMRK2	2.03025			RANBP3L	0.324622		SCD	0.272749
	MRLN	1.78237		BIN1	2.02362			SEPTIN10	0.324932		FCGRT	0.274395
	CYP1A1	1.78207		AKAP6	2.01544			COL1A1	0.325587		H2BC10	0.274566
	ATP6V1B1-AS1	1.77721		RRAGD	2.00761			H4C14	0.327613		REEP3	0.27525
	HJV	1.7746		FGF13	2.00491			CCNG1	0.328072		H4C1	0.277311
	GPNMB	1.7578		ARPC3	2.00428			H2BC1	0.328174		H2BC13	0.279754
	CYSRT1	1.75607		MORC4	1.99621			PCLAF	0.328367		APOC1	0.282322
	ONECUT2	1.75401		SCN1B	1.98686			TIMMDC1	0.32956		H4C15	0.283578
	PALMD	1.74762		CXorf49B	1.98579			H2BC18	0.330445		SNORA90	0.283793
	MRAS	1.74723		MRLN	1.9845			ACAT2	0.331566		TNFRSF8	0.289928
	LINC01612	1.74277		INHBE	1.97615			HINT2	0.331931		NOTCH3	0.291873
	SNORA53	1.74108		RIMBP3	1.95948			DHRS3	0.332532		FGF2	0.292056
	ATP6V1G2	1.72935		MYO1D	1.95722			H2AC16	0.332752		HES1	0.292494
	LOC105379869	1.72683		SNCB	1.94713			FADS2	0.333533		SMARCA1	0.293596
	ADAMTS5	1.72399		DUSP16	1.92987			OBSL1	0.334803		CMPK2	0.294208
	SNORA79B	1.72225		PGBD5	1.9278			H4C1	0.334806		FOS	0.294694
	SCARNA6	1.72179		CDK5R1	1.9236			ATP5MC1	0.335208		NPTX2	0.295381
	DNAJC12	1.71731		VSTM2L	1.91511			DKK3	0.338204		H2BC14	0.296682
	FAM156A	1.7157		ALK	1.91254			H3C4	0.33907		HYKK	0.297256
	NPTXR	1.70888		BLCAP	1.90824			H1-3	0.339271		PMAIP1	0.297394
	LINC01847	1.69826		SEPTIN4	1.90728			STRA6	0.339558		OAS1	0.298131
	SBK1	1.69763		KHDRBS3	1.89418			KCNQ4	0.340359		SNORA24	0.299355
	HRC	1.69464		PID1	1.89296			H3C11	0.341266		ORAI2	0.30042
	SBK3	1.6945		MYPN	1.88954			RP2	0.342819		EFEMP2	0.301456
	IQCH-AS1	1.69291		KRT17P5	1.88874			H3C13	0.342955		CCNG1	0.301874
	STYXL2	1.69076		KLF2	1.88719			FOS	0.343076		MRC2	0.30288
	CHSY3	1.68983		ANKRD22	1.88264			GPSM3	0.344966		ALPL	0.303975
	TRIM36	1.68957		ZNF106	1.87902			FGFR4	0.345196		H3C12	0.30432
	LOC105377272	1.68779		ITGA6	1.87893			CXXC4	0.345345		SAMHD1	0.304558
	AQP12B	1.68625		ASNS	1.87643			H4C15	0.345565		LOC105379508	0.304855
	LBH	1.68619		LOC101927182	1.87536			DDX60	0.345869		H1-3	0.305931
	CDKN1A	1.68397		B3GALT2	1.87447			VPS13B-DT	0.347642		SAMD9	0.307227
	SESN2	1.67591		RXRG	1.8695			FGF2	0.349839		TIMP3	0.308494
	CDK5R1	1.67503		RIMBP3B	1.86573			QTRT1	0.350171		CD82	0.30875
	SCN1B	1.67305		MME	1.86444			PET100	0.351647		H3C1	0.309175
	IPPK	1.66663		SPRR2A	1.85997			ARL6IP4	0.352079		H2AC12	0.309304
	ENHO	1.66504		NEXN	1.85834			GRB10	0.352235		H1-5	0.31046
	MYORG	1.6626		ELAVL2	1.85638			H2BC10	0.352696		RP2	0.312517
	LOC105376987	1.65992		KALRN	1.85215			SRGAP2D	0.352905		H1-1	0.31255
	CCDC183-AS1	1.65711		TSPAN7	1.84938			CNN3	0.352979		MDFI	0.312572
	MDGA1	1.65681		RABL6	1.84836			CYP2W1	0.354623		SCARNA26A	0.31259
	SPNS2	1.65681		COX7C	1.84553			L1CAM	0.354799		PTGER2	0.314237
	ZNF660-ZNF197	1.65076		STYXL2	1.83892			PRKCQ	0.356935		H2AC14	0.314253
	NMRK2	1.65025		FLVCR2	1.83366			OAS1	0.357011		H4C9	0.315445
	DDIT4	1.64662		MPZL3	1.83272			LOC107985523	0.358048		FLT1	0.317797
	PCDHB3	1.64534		LMOD3	1.82938			H4C9	0.358091		SRGAP2D	0.319353
	SLC49A3	1.64386		GPR89B	1.82634			EDN3	0.358384		VAMP3	0.320514
	JAG2	1.64348		CCDC141	1.82559			IGFBP5	0.36328		B4GALT1	0.320763
	LOC107985290	1.64079		CAMK2A	1.82296			VAMP3	0.363381		TFRC	0.321199
	LOC105371629	1.63915		GALNT4	1.82074			POLD1	0.363628		DEPDC1	0.322604
	SNORA2C	1.6379		MYORG	1.81533			EPDR1	0.363732		PLCG2	0.323017
	TNMD	1.63227		SLC40A1	1.81432			TRIL	0.365496		DKK3	0.324382
	XIRP2	1.62803		MAMLD1	1.81423			SNORA74C-2	0.366272		KCNJ15	0.324608
	OLFM2	1.62725		SULT1A4	1.81186			H3C1	0.366997		LTBP4	0.32494
	LOC105376860	1.62605		ENDOD1	1.80968			HSD17B7	0.367038		RECQL	0.32565
	GUSBP17	1.62149		LINC01612	1.80932			ESD	0.367079		PITPNM1	0.326567
	KDM6B	1.61742		LRRC14B	1.80893			CMPK2	0.367117		DHX58	0.328142
	MPZL3	1.6121		CAPN3	1.80735			HIC1	0.368339		TRIL	0.328543
	MYADML2	1.61193		NCAM1	1.80712			POGLUT3	0.369088		ATP5MC1	0.328955
	TRIM63	1.61066		LRRC39	1.80585			RPS6KC1	0.369198		ISG20	0.330473
	ARPC3	1.60619		ABCC9	1.80506			RMI2	0.369405		DIRAS3	0.331578
	SNORA94	1.60558		MRAS	1.80319			ISL1	0.370123		PTGES	0.33226
	ASNS	1.60519		AQP12B	1.80126			H4C13	0.370138		TMEM30A	0.333285
	NRN1L	1.60145		CD300C	1.79941			ENAH	0.371416		H4C13	0.334158
	ATP2B1-AS1	1.59814		GNG2	1.79765			B4GALT1	0.37218		IFI44	0.334928
	RIMBP3	1.59457		XIRP2	1.79701			EFEMP2	0.374295		HELZ2	0.335297
	LOC107984575	1.59455		MYBPH	1.79518			APOL6	0.374868		CDC42EP5	0.336152
	PWARSN	1.59287		SPSB4	1.79464			DCXR	0.375107		LUZP6	0.337517
	IP6K3	1.59225		TXLNB	1.7937			FADS1	0.375296		MTPN	0.337517
	CYP2E1	1.59207		CYP3A4	1.7864			DHFR	0.375641		APOL6	0.338479
	PRRT4	1.59033		FCRLA	1.78456			H2BC7	0.376902		RFK	0.339956
	SERPINB7	1.58976		POLR2J3	1.77574			GPAA1	0.376939		GINS1	0.340374
	TNNC2	1.5836		PGAM2	1.76977			CDC42EP5	0.378512		H2AC16	0.340465
	MARCHF3	1.58222		IGSF11	1.7633			HAAO	0.378512		RCN3	0.341683
	SP140	1.58177		EPB41L3	1.76001			H2AC1	0.379832		H3C11	0.342258
	CT45A9	1.58169		MOXD1	1.75809			APIP	0.380802		HMMR	0.342291
	PRR4	1.58015		HJV	1.75529			MMP2	0.381375		RCC2-AS1	0.34285
	HBEGF	1.57963		LINP1	1.75275			LOXL4	0.381702		SCD5	0.343255
	ATG9B	1.57926		LINC02154	1.75094			CEACAM1	0.38227		PLTP	0.343927
	LINC01894	1.57901		SRPK3	1.75008			IQGAP1	0.382817		PRAC2	0.344324
	AOC2	1.57862		MYO5B	1.74789			NR1H3	0.383031		IKBIP	0.345305
	ADAMTS14	1.577		LOC103021295	1.74556			H3C2	0.384275		HAAO	0.345644
	RPS26P11	1.57414		LINC00526	1.74442			PITX3	0.38449		DDX58	0.346054
	KLHL40	1.57374		SPRR2E	1.74416			BEX1	0.385981		RAB42	0.346344
	BLCAP	1.57299		C4orf54	1.74003			SOX9	0.38712		C1QTNF5	0.347407
	COX7C	1.57244		RAB3A	1.73831			VMO1	0.387398		HINT2	0.348245
	RPAP3-DT	1.57202		MYADML2	1.73697			LRRC8D	0.387511		LOC105372841	0.349273
	LOC101930071	1.57046		LOC101929579	1.73574			PIR	0.387527		COL15A1	0.349293
	A2M	1.56949		PCTP	1.73221			BICC1	0.387697		CNN3	0.351087
	KALRN	1.56943		SYBU	1.73151			H2AC13	0.388234		MMP23B	0.351564
	FAM222A	1.56776		LINC01705	1.73118			MIR23AHG	0.388735		ITGA7	0.351833
	GTF2IP7	1.56658		TTC36	1.73004			MMP23B	0.388744		GSTA4	0.352772
	KRTAP4-9	1.56371		ANK1	1.72994			WWC3	0.389042		KCNQ4	0.353637
	CKM	1.56146		ZNF608	1.72991			TINF2	0.389253		TIMM17A	0.354224
	SNORA71A	1.55891		MDGA1	1.72497			ARHGEF40	0.389842		LRRC8D	0.354905
	ACTC1	1.55853		DNAJC12	1.72239			SNORA12	0.390805		CERCAM	0.354927
	SCO2	1.55829		CYP1A1	1.71989			RANGRF	0.392148		SKIL	0.355768
	CDH7	1.55783		NCEH1	1.71768			LYPD6B	0.392424		STARD4	0.357462
	SYPL2	1.55722		CELF1	1.71361			CCND1	0.392966		FSTL1	0.357599
	LINC01372	1.55587		SESN2	1.71174			SCARA3	0.393127		EDN3	0.358141
	NPB	1.55582		MIR1-1HG-AS1	1.71104			DEPDC1	0.393628		IL6ST	0.358219
	ATP13A3	1.55462		BCL2L11	1.70861			H2AC4	0.393772		CCND1	0.358813
	TMEM121B	1.55337		RGS1	1.70706			UBLCP1	0.395177		OBSL1	0.359564
	TXLNB	1.5503		ZNF578	1.70396			ERFE	0.395229		HES4	0.35983
	RUNX1-IT1	1.54632		FOXO1	1.70184			STARD4	0.395356		CCN2	0.360592
	ITGA6	1.54558		SLC8A3	1.70123			PCSK1N	0.395565		SGSM2	0.360933
	KITLG	1.54307		KRTAP2-3	1.70113			RTN1	0.396008		COMMD8	0.361159
	LINC01358	1.54166		TMOD1	1.70009			AMOT	0.398197		HEYL	0.361719
	ZNF491	1.54166		CYSLTR1	1.69849			H2AC11	0.398326		APOL1	0.36196
	SYN2	1.54057		SYNPO2L	1.69632			IGF2-AS	0.399581		PCLAF	0.363063
	MADD-AS1	1.53952		COX6A2	1.69599			CPD	0.400211		PTGDS	0.363591
	C14orf132	1.5376		ADORA2A	1.69432			LRRC4B	0.400579		TCIRG1	0.364207
	LOC107986820	1.5374		LINC02308	1.69342			VMA21	0.400718		H3C7	0.364281
	LOC107985207	1.53605		MYH3	1.68869			JUNB	0.401363		DOK1	0.364283
	TTC36	1.53504		JPH1	1.68554			PLS3	0.40137		DTX3L	0.364446
	KCNF1	1.53496		PCDHB3	1.6845			COMMD8	0.401872		SPARCL1	0.364764
	LOC100288798	1.53454		BICDL1	1.68268			ANPEP	0.401922		ZC3HAV1L	0.364865
	FLRT3	1.53368		GADD45G	1.67923			H2AC21	0.403027		GALK1	0.365425
	TTC28-AS1	1.53219		DNMBP	1.67917			H2BC9	0.403688		APIP	0.365848
	SCARNA5	1.53187		NDRG1	1.67887			PPIE	0.403754		SLC39A1	0.366143
	LOC107986659	1.52607		ACTN2	1.67816			SCOC	0.404092		TMEM243	0.366743
	LOC107986898	1.52466		PPP1R12B	1.67566			VCL	0.405267		IGFBP2	0.368108
	HIVEP2	1.52288		EPHA7	1.67351			HMGN2	0.405753		IRF7	0.368279
	LIMS3	1.5211		STK38L	1.66817			TBX2	0.405813		H3C15	0.368377
	CD79A	1.52105		ARHGAP28	1.6672			FDPS	0.406593		PIM1	0.369143
	LOC112268174	1.5206		TULP3	1.66543			ECI2	0.40675		SMS	0.37005
	ANKRD1	1.51952		SYNPO2	1.66278			LUZP6	0.406968		QTRT1	0.370313
	MAMLD1	1.51629		ANK3	1.66234			MTPN	0.406968		IL32	0.370893
	CSRP3	1.51508		SLC5A4-AS1	1.66155			CLMP	0.407504		SERPING1	0.371279
	EEF1A2	1.51419		ACTA1	1.65977			DDX58	0.407561		JUNB	0.372193
	IGFBPL1	1.51407		INA	1.65872			HOXB2	0.407869		SRPX2	0.372433
	NEFM	1.51381		FABP6	1.65737			H3C12	0.408366		EMB	0.373174
	GALNT16	1.51377		MYO10	1.65696			TNFRSF8	0.40864		MATN2	0.373618
	LOC105374297	1.51096		LINC01634	1.6568			H3C7	0.409154		H2BU1	0.374204
	CELF1	1.50626		UBTD2	1.65443			IL6ST	0.409692		IER3	0.37447
	PCDHA2	1.5035		EYA3	1.65433			H4C2	0.409861		CPXM1	0.374578
	MSS51	1.50286		ZASP	1.65029			EIF2D	0.410137		MCAM	0.374603
	LOC105373490	1.5025		HSDL1	1.6489			B9D1	0.410415		SULT1A3	0.374762
	ATP2B1	1.50158		NR3C2	1.64853			HEYL	0.410651		LOC728392	0.376693
	LOC554206	1.5008		CHD7	1.64641			DOK1	0.411182		IFNL1	0.376854
	SLC12A9-AS1	1.5008		LOC107986812	1.64616			SPAG9	0.411357		H3C6	0.376922
	BICDL1	1.49825		RNF121	1.64592			LOC105370754	0.411462		STAT2	0.37742
	PTGS1	1.49776		ZBTB18	1.6432			LOC107987172	0.412223		VDAC1	0.377918
	CBLN2	1.4975		SATB1	1.64302			RAI14	0.412295		TRPV1	0.378201
	MYOG	1.49746		ST6GALNAC5	1.64046			ORAI2	0.412341		CXCL1	0.379372
	KRTAP4-7	1.49057		MEF2A	1.63857			MYOC	0.412694		LIF	0.379746
	ZNF205-AS1	1.48954		CMTM3	1.63773			H1-4	0.412731		TRNP1	0.38047
	ZNF578	1.48852		BRINP2	1.63639			PBX2	0.412821		TM7SF2	0.380753
	LINC02392	1.48674		ARHGAP24	1.63574			ACADVL	0.412997		H3C4	0.380803
	RASA4CP	1.48635		LOC107985290	1.63276			H2AC15	0.413643		H2AC4	0.381066
	TAS2R19	1.48631		CDC14B	1.63059			GSDMD	0.414213		CEP55	0.381204
	RHOV	1.48624		CD36	1.62948			DHX58	0.414439		PAPPA	0.381206
	ADRA1B	1.48459		LOC107987280	1.62765			SMARCA1	0.414881		SNORA71D	0.382326
	GIMAP2	1.48215		SYT6	1.62656			FANCD2	0.415271		CPD	0.382663
	DOK7	1.4788		PLCL2	1.62599			PRR11	0.4157		RHEBL1	0.384165
	NABP1	1.47841		DUSP22	1.62532			MPST	0.415851		ADCY7	0.384696
	TCAF2	1.47758		GALNT10	1.62527			APOL1	0.415851		EGR1	0.38486
	LMO7	1.47652		PGPEP1	1.62425			STX10	0.416112		UBLCP1	0.385642
	COMMD3-BMI1	1.47508		DEPTOR	1.6242			CKMT1B	0.416123		PLK2	0.385683
	PRMT5-DT	1.47508		SNORA87	1.62293			TGFB1I1	0.416217		DGKA	0.386431
	CAPN10-DT	1.47393		TMEM158	1.62269			CENPM	0.416806		TGFBR1	0.38679
	RRAGD	1.47265		COMMD3	1.62258			VDAC1	0.416936		CACNA1H	0.387714
	LOC105372952	1.47261		PDK1	1.62203			PRAC1	0.417264		KAZN	0.38773
	LOC154761	1.47046		HECTD2	1.62144			HRH2	0.418248		EPDR1	0.388402
	VGF	1.46906		SLC35D1	1.62098			IFIH1	0.418313		C1RL	0.388534
	NEB	1.46835		FGF22	1.62001			SULF1	0.418938		RANGRF	0.38873
	PMEL	1.46795		LOC107986820	1.61945			MVD	0.419032		SORBS3	0.389013
	LOC728485	1.46745		RAB40B	1.61733			SMS	0.42114		PRSS23	0.389158
	LINC00526	1.46642		OTUD1	1.61722			SRGAP2B	0.422468		HSD17B7	0.38943
	BEST3	1.46566		MT1F	1.61636			ITGA1	0.422906		SERPINE1	0.38967
	LINP1	1.46566		PER2	1.6132			CFD	0.423211		TCEA2	0.390299
	VWA5A	1.46458		MEX3B	1.61274			PITPNM1	0.423479		ACAT2	0.390561
	RIMBP3C	1.4631		EIF4E2	1.6114			GCH1	0.423637		MFSD1	0.390563
	CNTNAP3C	1.4622		TRIM63	1.61055			PERP	0.423892		CPNE3	0.390828
	CAV3	1.46211		ANKRD44	1.60768			ZC3HAV1L	0.424597		CREG2	0.391253
	PSLNR	1.46109		IP6K3	1.6042			SORBS3	0.425031		EDNRA	0.391497
	LINC00667	1.46087		PGBD3	1.60407			RGCC	0.425219		RPL34	0.391675
	NPEPL1	1.46032		KANSL1L	1.60394			FLT1	0.425445		NRP2	0.39175
	BCL2L11	1.46011		CAPN6	1.60352			GALNT15	0.426564		SMIM1	0.392317
	POU4F1	1.45904		ATP2B1	1.60029			ZFP36	0.427549		CNPY4	0.392434
	VSTM2L	1.45898		MYHAS	1.59851			CHEK2	0.427571		IFITM3	0.392897
	INA	1.45723		VSIR	1.59595			CENPH	0.427862		H2BC9	0.39318
	MSTO2P	1.45699		SGCD	1.59568			AGTRAP	0.429008		BHLHE40	0.394016
	TMEM64	1.45563		HIVEP2	1.59405			H2AC17	0.4291		METTL3	0.394279
	LOC105372705	1.45519		ARHGEF3	1.59347			H1-5	0.429912		ANGPTL2	0.394702
	CLDN5	1.45474		NREP	1.59101			CDK2	0.431853		NOL7	0.394932
	EPHA2	1.45472		NNAT	1.59072			NRGN	0.433043		PARP14	0.395329
	GLUD1P3	1.45439		RBFOX1	1.59029			H2AC20	0.433136		MIR23AHG	0.395351
	EEF1E1-BLOC1S5	1.45418		SORCS1	1.58954			TFRC	0.433759		CDK2	0.395663
	SEPTIN4	1.45372		GPR176	1.58758			H2AC8	0.434316		PRRX2	0.396079
	RNVU1-2A	1.4525		CRY2	1.58563			HAUS5	0.434356		CYBA	0.396398
	MYOM2	1.45148		DOP1A	1.58294			SLIT2	0.434676		UGDH	0.397259
	B3GALT1	1.45098		FAM172BP	1.58264			FKBP10	0.434691		SPAG17	0.39729
	ANKRD22	1.45066		LINC01894	1.58235			H2BC11	0.43526		THEMIS2	0.397461
	SZT2-AS1	1.45066		LINC00667	1.58067			PTRH1	0.43546		PDGFRL	0.39762
	NCEH1	1.45036		SNORA94	1.57981			CYP51A1	0.435672		ENAH	0.397769
	MYL4	1.45008		SCARNA9	1.57901			RAB42	0.435848		CH25H	0.398059
	ARF4-AS1	1.44886		SRP14	1.57601			UCP2	0.436062		LOC112268313	0.398184
	NPNT	1.44883		AUTS2	1.57537			THY1	0.436422		CRYAB	0.399096
	C6orf15	1.44836		TTC28-AS1	1.57486			H1-2	0.436507		RARRES2	0.399356
	TAS2R31	1.44805		KDM6B	1.57311			DHCR24	0.43705		SNORD3B-1	0.399591
	GDF11	1.4477		TMEM268	1.57237			H3C6	0.437192		SNORD3B-2	0.399591
	RAB11FIP4	1.44687		INTS6L	1.57163			CEP55	0.438017		CMPK1	0.400254
	SNPH	1.44652		ELOA	1.57137			BGN	0.438347		POGLUT3	0.402413
	KCNB1	1.44611		MYOG	1.56948			ADGRA2	0.43947		ADPGK	0.402736
	LRRC30	1.4459		GUSBP1	1.56853			SAMHD1	0.439506		ARSI	0.403009
	PGBD5	1.44478		ANTXR2	1.56716			CNRIP1	0.440149		MLKL	0.403146
	MTSS1	1.44466		SLC41A3	1.56698			SPC24	0.442161		MX2	0.403793
	SPOCK1	1.44341		TIMP2	1.5611			SLC25A1	0.442655		CNTNAP1	0.403904
	ZNF474	1.44264		WIPF1	1.55995			TMEM30A	0.443356		SAPCD2	0.404041
	CACFD1	1.44208		CBWD1	1.55918			TRIAP1	0.443655		BICC1	0.404276
	LRRTM4	1.44134		LRIF1	1.555			FLT4	0.444165		DAPL1	0.40679
	FMN2	1.44103		MPC1	1.55496			METTL3	0.445838		CEBPD	0.406829
	LOC101928055	1.44057		L3MBTL2-AS1	1.55494			SKIL	0.446029		DNPH1	0.407298
	LOC101928055_1	1.44057		TMEM108	1.55416			DTX3L	0.44633		HRCT1	0.408343
	PAPOLA-DT	1.44057		KDM7A	1.55234			TROAP	0.446378		TRIAP1	0.408824
	SMPDL3A	1.4389		FICD	1.55162			LTBP4	0.447852		SPHK1	0.408967
	LOC107984236	1.43869		NFYA	1.55094			FMR1	0.448431		H4C12	0.409927
	ITIH4-AS1	1.43829		KRT40	1.5509			ASL	0.449828		GPAA1	0.410203
	MPC1	1.43695		ADPRHL1	1.5492			TCEA2	0.450175		SERINC5	0.410391
	FLJ20021	1.43648		ZNF385B	1.54893			LOC112268313	0.450275		KIAA1522	0.410511
	GREM2	1.4363		PGM1	1.54796			H2BC17	0.450733		RTN1	0.410893
	RNF182	1.43591		SCN3B	1.54726			EMB	0.450772		LFNG	0.411298
	SLC6A9	1.43539		AMPD1	1.54649			SNORD94	0.450829		FKBP10	0.41149
	INHBE	1.43386		UXS1	1.54629			CREG2	0.451342		SHC2	0.411845
	ASIC4	1.43357		NKAIN2	1.54597			H3C15	0.451654		ATP5IF1	0.411875
	ZNF239	1.43343		WSCD1	1.54537			POLR1F	0.451678		ID1	0.411945
	YPEL4	1.43326		PTGS1	1.54536			CPNE3	0.451716		H2BC7	0.41197
	FAM90A2P	1.43296		TIGD2	1.54514			STAT2	0.452143		RMI2	0.412161
	INTS6L-AS1	1.43296		ARHGAP18	1.54479			CYP1B1	0.452254		NME3	0.412241
	RIMBP3B	1.43296		FNDC5	1.54351			GSTA4	0.45276		TIE1	0.412738
	LOC107987246	1.43165		PGM5P2	1.54338			SNORA87	0.453126		ADAMTSL4	0.414323
	ABTB2	1.43142		CTDSPL	1.5433			IL32	0.453471		TRIP13	0.415508
	RNF224	1.43125		MMD	1.5432			BLOC1S1	0.453747		ANKRD1	0.416439
	TSPAN13	1.43063		NR6A1	1.54309			H4C3	0.454193		RPS6KC1	0.416625
	LNCRNA-ATB	1.43045		TLR9	1.54234			TLL2	0.454196		IGFBP4	0.417062
	NKAIN1	1.42962		RELL1	1.5422			LOC107985163	0.455004		ECI2	0.417694
	SRPK3	1.42955		KCNS3	1.54171			KAZN	0.455112		H3C3	0.417873
	LAMTOR5-AS1	1.42761		RNF165	1.54166			PAX7	0.455296		ANKLE1	0.419429
	ADPRHL1	1.42749		ACVR2A	1.54101			MEG3	0.455454		RHOF	0.420286
	LOC105375222	1.42742		TMCC1	1.54042			RBL2	0.456528		RAI14	0.420749
	FOXD4	1.42601		AQR	1.54036			DNPH1	0.456794		GINM1	0.421072
	MORC4	1.42327		LOC105372709	1.54033			PAPOLA	0.456818		LYPD6B	0.421282
	LOC105369632	1.42223		IGSF9B	1.53952			CAST	0.45761		IFI44L	0.421622
	DOCK3	1.42146		USP41	1.5381			CENPS	0.457933		TRABD2A	0.421879
	RBM12B-AS1	1.42112		AGPAT5	1.5374			NUP210	0.458261		PLSCR1	0.421964
	TLR6	1.4199		LOC102723722	1.53641			TTC31	0.459188		IRF1	0.422024
	PWAR5	1.41819		PRRG2	1.53576			COL5A3	0.459856		ITPRIPL2	0.422321
	CMTM3	1.41816		HIPK3	1.53347			BCOR	0.460895		BOC	0.42277
	SLC15A2	1.41807		SLC9A3-AS1	1.53333			GSTP1	0.460933		PYGL	0.42291
	SYNPO2	1.41745		OBSCN	1.53275			FAM86B1	0.460945		PKIG	0.42305
	LOC102724621	1.41684		CYB5R1	1.53178			KAZALD1	0.460948		ANKRD52	0.423098
	MPP1	1.41504		DCX	1.53161			CYBRD1	0.46118		ZFP36	0.423642
	ICAM5	1.41404		SYPL2	1.53157			HES4	0.461556		XPC	0.423658
	ENPP2	1.41213		SCFD1	1.5311			SUCLG2	0.461645		H2AC11	0.42377
	LOC105372240	1.41213		DCLK1	1.53087			CD82	0.461812		IFI35	0.424012
	SMC5-DT	1.4115		SGPL1	1.53			ADAMTSL4	0.462056		PSMB10	0.424822
	GPR89B	1.40992		ST8SIA5-DT	1.52973			MCM10	0.462199		PSMB8	0.424885
	WFDC21P	1.40979		MIR570HG	1.52838			IQGAP3	0.462795		ARHGAP29	0.425124
	LIMA1	1.40907		MSANTD3-TMEFF1	1.52801			H3C3	0.463183		MLLT11	0.425555
	TMEM38A	1.40885		FSTL5	1.52768			CDC45	0.463446		TREX1	0.425597
	POU5F1P3	1.40839		LOC105376177	1.52624			TYMS	0.463519		OCEL1	0.425711
	TLR9	1.40738		LOC107985996	1.52607			RECQL	0.464629		KLF10	0.426049
	ZNF528-AS1	1.40663		ZSWIM3	1.52592			GIHCG	0.464692		USP46	0.426503
	ARHGAP31-AS1	1.40599		CASZ1	1.52564			BTBD11	0.464996		IRF1-AS1	0.426683
	LOC100130449	1.40559		LOC101929534	1.52449			ITGA7	0.465058		WIPI1	0.426711
	LOC105375421	1.40514		LOC105374985	1.52428			PARP14	0.465491		RNVU1-15	0.426815
	SRP14-DT	1.40484		KRT8	1.52418			CLIC4	0.465598		SQOR	0.426954
	KCTD12	1.40395		HOMER1	1.52325			TOMM6	0.465649		CXCL8	0.427233
	ANK3	1.40306		C10orf71	1.52207			RAB4B	0.465664		TDRD7	0.427421
	ADD2	1.40199		SOCS7	1.52109			DERA	0.465801		DTX4	0.427682
	LOC107985014	1.40121		SLC6A9	1.52107			BARX1	0.465996		COL6A2	0.428126
	FBXO10	1.40074		NEO1	1.51891			HERC6	0.466108		SCARB1	0.428758
	MAFA-AS1	1.40054		DANCR	1.5184			CAPG	0.466406		H2AC21	0.429651
	MYO5B	1.40042		ZNF594	1.51835			CDH11	0.466515		HES7	0.43046
	TULP3	1.39819		MSS51	1.51732			PKIG	0.467171		IRF9	0.430611
	LOC100996294	1.39808		PLEKHD1	1.5165			REX1BD	0.467744		FKBP11	0.430613
	RNF225	1.39715		LOC105379506	1.51602			EDNRA	0.467746		DCXR	0.431549
	ATP6V1FNB	1.39703		LOC105379507	1.51602			CDH4	0.467862		UBA7	0.431674
	FOXD4L4	1.39506		SNORA58	1.51602			NOL7	0.468175		CPNE7	0.431883
	HTD2	1.39391		DEPP1	1.51397			GLT8D2	0.468675		CTSS	0.432111
	BCAN-AS1	1.3936		BCL7A	1.5137			MBTPS1	0.469051		SOX9	0.432525
	DAGLB	1.39336		DCBLD1	1.51279			SCUBE3	0.46933		OSMR	0.432532
	MC4R	1.39328		JAG2	1.5117			COL5A1	0.46941		PNPLA3	0.433082
	FLVCR2	1.39276		ASPRV1	1.51082			PHC1	0.469829		COL2A1	0.433107
	ELAVL2	1.39164		RTN4R	1.51065			LSM4	0.470146		LRRC4B	0.433167
	CYB5R1	1.38922		UBE2E3	1.51037			APOC1	0.470976		H3C8	0.433397
	BIN1	1.38889		ENHO	1.50947			KLF10	0.471243		DHRS1	0.433734
	LOC105447645	1.38882		ADORA1	1.5092			DHCR7	0.471762		IQGAP1	0.4338
	SNCB	1.38773		EYA1	1.50886			KIF14	0.471873		CARD10	0.434078
	POP1	1.38612		CSTA	1.50873			LOC107984690	0.473201		CLINT1	0.434403
	LOC107984746	1.38405		TBC1D13	1.50807			XPC	0.473701		TRIP10	0.434453
	RBAKDN	1.38405		LRTM2	1.50769			CLDN4	0.474102		PPIE	0.434546
	H1-9P	1.38391		RNF38	1.5075			CKMT1A	0.474156		PTGIR	0.434578
	RABL6	1.38377		ATXN7L3B	1.50728			TM7SF2	0.474787		GMFB	0.434694
	GCNT2	1.38316		SYNE3	1.50593			H4C5	0.475051		CEACAM1	0.434822
	AOC3	1.38292		LOC107987116	1.50589			CERCAM	0.476106		EIF2D	0.434971
	SYT16	1.38265		ZNF234	1.50576			ZCCHC24	0.47631		H2AC13	0.435227
	GALNT4	1.38234		EIF4EBP2	1.50418			ATP9A	0.476411		SUMF1	0.435386
	FAM13A	1.38205		NRSN2-AS1	1.5025			AIDA	0.476471		H3C2	0.435473
	SAP30	1.38182		SCG2	1.5014			PLTP	0.476617		POLD1	0.436597
	RAB15	1.38154		PEX11B	1.50043			IFITM3	0.476927		L1CAM	0.437122
	LOC105369914	1.38134		SMIM5	1.50038			ARHGEF1	0.477246		TAMALIN	0.437209
	MGAT4B	1.3802		CHAC1	1.49968			FABP5	0.47726		VMO1	0.437331
	LOC102723672	1.37945		PACS2	1.49961			DPY19L1	0.47856		SSC5D	0.437594
	CD300C	1.37851		ALDH5A1	1.49907			H2BC12	0.47867		AGAP2	0.437978
	CCDC28B	1.3783		ASIC4	1.49716			DENND2A	0.478704		COL5A3	0.438178
	OMP	1.3776		PLD6	1.49613			PCED1A	0.479018		LY6E	0.438197
	HOMER1	1.37759		SPRR2F	1.49476			QARS1	0.479304		LOXL2	0.438246
	LINC01882	1.37756		ATP13A3	1.49386			CSRP1	0.479444		PLAT	0.438657
	CHRNA1	1.37597		PAIP2B	1.49354			NDRG2	0.479469		FDPS	0.438694
	GPR39	1.37564		AJM1	1.49237			AGRN	0.479509		DEPDC1B	0.439006
	CASS4	1.37551		RBM24	1.4919			FAM107B	0.479833		RPL27A	0.44024
	ZNF439	1.37523		SOHLH2	1.49158			DNAJC19	0.480859		STING1	0.440455
	SMIM5	1.37512		FAM222A	1.49155			ARHGAP29	0.48093		LPCAT1	0.440573
	PDK1	1.37494		JARID2	1.49071			ZFP36L2	0.481111		TYSND1	0.440626
	RIMS3	1.3749		LOC107987393	1.49057			CCN1	0.481266		PROCR	0.441309
	CHD7	1.37384		NT5C1A	1.49053			SVIP	0.481284		RPL36A	0.441679
	TMEM132B	1.37381		NPEPL1	1.49023			H2BC5	0.481524		PMF1-BGLAP	0.441705
	LMBRD2	1.37368		C12orf4	1.48957			KCTD15	0.481893		DNAJC19	0.442274
	SNORD3A	1.37367		C1orf216	1.48924			HOXA3	0.481929		ENTPD7	0.442394
	HSPB8	1.37319		LINC00957	1.48829			SCN3A	0.483189		DBI	0.443021
	LOC107986493	1.37295		TMEM38A	1.48795			HIP1R	0.483453		GASK1B	0.443919
	ZNF106	1.3726		SMOC1	1.4864			DHPS	0.483573		ADGRA2	0.444563
	LRCOL1	1.37223		MAPRE3	1.48627			MREG	0.483602		CEP41	0.44472
	AURKAP1	1.3721		RNF126P1	1.48624			S100A4	0.484252		SNORA70	0.444923
	CCDC102B	1.37104		SLC2A1	1.4858			SCHIP1	0.484949		GORASP1	0.445197
	APOBEC2	1.37096		TIMM23B-AGAP6	1.48252			PSMD14	0.484996		GSTP1	0.445947
	RUBCN	1.37056		FOXD4	1.48146			AGBL5	0.485154		LOC105371441	0.445976
	DYSF	1.37044		STIM2	1.47931			TIMP3	0.486607		AGRN	0.446185
	DCBLD1	1.37009		LANCL1-AS1	1.47917			CNPY4	0.486833		DPP7	0.446575
	HSDL1	1.37006		PPP3CC	1.47805			PTEN	0.4869		VCL	0.447206
	TMOD1	1.36959		MOSPD1	1.47648			ZBTB12	0.48691		CDK1	0.447322
	FUT2	1.36699		PRDM2	1.47605			AGER	0.48715		CASTOR1	0.447459
	TBC1D13	1.36635		DENND2C	1.47573			HAUS6	0.487166		MPST	0.447814
	LOC645967	1.365		MYOM2	1.47555			MCM5	0.487385		ESD	0.448406
	FAM229B	1.3647		C15orf65	1.47508			GPR137B	0.487514		NAA15	0.448728
	XAGE1B	1.36458		KDM3A	1.4741			CARD10	0.488048		SNORA67	0.449468
	LOC643327	1.36457		PDLIM3	1.4724			KANK2	0.488189		PCNA-AS1	0.449743
	TMEFF2	1.36292		FZD6	1.47186			CXCL1	0.488191		PMEL	0.449756
	MCPH1-DT	1.36287		GNRHR2	1.4715			TMOD3	0.488191		SNORA92	0.450275
	STK35	1.36269		LOC105376294	1.47087			UROD	0.488391		PRR11	0.450313
	PRCP	1.36257		SNORA84	1.4698			SKAP2	0.4885		MIR100HG	0.450517
	LOC107986086	1.36257		CERK	1.46954			TRIP13	0.488855		CSRP2	0.451093
	SDC4	1.36229		MGAT4B	1.46859			OLFML2A	0.48888		PSMD14	0.452571
	CCDC149	1.36217		STARD7-AS1	1.46808			PACSIN3	0.489331		RBMS1	0.452838
	PRADC1	1.36117		PHLPP2	1.46756			U2AF1L4	0.489733		MVD	0.453183
	ASPRV1	1.36048		GBP2	1.46697			GPR50	0.490425		PTRH1	0.45377
	KRT17P5	1.3604		CORO2B	1.46657			WDR54	0.490792		SH3BGRL	0.453855
	FIGN	1.36008		NEB	1.46584			LIG1	0.491006		PAX7	0.454032
	LOC105371038	1.3599		PDE9A	1.46577			TPPP3	0.491047		CYTH3	0.455184
	RGPD5	1.35875		MACO1	1.46566			SLC22A18	0.491216		PKN3	0.455246
	VGLL2	1.35618		ZNF280B	1.46566			CMPK1	0.491347		MELTF	0.455284
	LINCMD1	1.35614		FGF9	1.46407			NUCKS1	0.491525		REX1BD	0.455378
	TAS2R43	1.35614		ADIPOR1	1.46363			SLX1A	0.492202		H2BC17	0.455524
	ANK2	1.35524		STN1	1.46278			RPL36A	0.492473		IL15RA	0.456065
	TNFRSF10D	1.35481		LPGAT1	1.46192			PLEKHF1	0.492496		NFKBIA	0.456065
	LOC101929894	1.35466		KLHL38	1.46181			SLC37A4	0.492695		FAM83D	0.456254
	PCDHA7	1.35364		UBE3D	1.46179			TRIOBP	0.492849		NCOA7	0.456524
	AHNAK2	1.35303		PARP16	1.46073			ASH2L	0.492939		TINF2	0.45671
	MCOLN3	1.35294		PCLO	1.45943			RNF13	0.493144		GSDMD	0.456931
	H3-2	1.3526		LBX1-AS1	1.45805			PARPBP	0.493357		SNORA74C-1	0.457473
	CRISPLD1	1.35176		HERC3	1.45743			RDX	0.4936		SEPTIN10	0.457507
	C7orf61	1.35173		CNOT6L	1.45645			ABHD3	0.493938		MYMX	0.457937
	ARHGEF3	1.35099		EPB41L4B	1.45638			URM1	0.494178		SMIM27	0.457975
	SENP3-EIF4A1	1.35069		ZNF549	1.45631			MAN2B1	0.494508		LACTB2	0.45799
	HOXC-AS3	1.3505		TMEM121B	1.45592			FXYD5	0.49458		NRARP	0.458466
	LOC105374002	1.3505		IL20RA	1.45582			SSBP4	0.494604		USP5	0.458606
	LOC112268155	1.35032		PPM1L	1.45545			LTBP3	0.494724		TBC1D2B	0.458751
	LOC105377644	1.35031		PPM1B	1.45491			CD164	0.494812		TTK	0.459001
	DUSP16	1.35019		SKA2	1.45435			APLN	0.49491		NFKBIZ	0.459238
	CRY2	1.34982		LINC00415	1.45346			ACY1	0.495769		HMG20B	0.459273
	SSBP2	1.34961		BCL2L1	1.45232			HMMR	0.495957		PNP	0.459767
	DGCR11	1.34943		CYP2E1	1.45226			PLEKHG2	0.496318		FMR1	0.46019
	RNF165	1.34939		TET2	1.4522			SREBF1	0.496497		CYSTM1	0.46073
	KDM4A	1.349		C14orf132	1.45201			BHLHE40	0.496594		BUB1	0.461302
	NAT2	1.3489		HCCS	1.45046			HTRA1	0.496727		IFITM2	0.461368
	OSTM1	1.34881		PALMD	1.44882			H1-6	0.496889		MMAB	0.461852
	DUSP5	1.34824		ZCRB1	1.44754			RPL34	0.496983		GCH1	0.461959
	HINFP	1.34817		STOX2	1.44746			PPM1K	0.497367		RIPK2	0.461971
	AHCYL2	1.34719		PRKAR2A	1.44715			FIBP	0.49746		C1orf54	0.462343
	LMOD3	1.34656		PRDX6	1.44619			A4GALT	0.497602		PLEKHG2	0.462572
	LOC107985946	1.34641		ARHGAP10	1.44519			SPOCK2	0.497963		PARP10	0.462763
	LOC100128361	1.34635		DUSP4	1.44511			FAM156B	0.49797		SRGAP2B	0.463337
	ENDOG	1.34626		CDH7	1.44506			C1QL1	0.498054		COL5A1	0.463383
	BCYRN1	1.34601		PAPPA2	1.445			H2AC18	0.498924		CYBRD1	0.463469
	LOC101929054	1.346		RAP2B	1.44486			OSGEPL1	0.498939		HIBADH	0.46348
	RUNX1	1.34573		IPPK	1.44375			RBMS3	0.499347		PLS3	0.463696
	DHRS7	1.34536		ARHGAP9	1.44368			CCDC59	0.499795		CNRIP1	0.463866
	PARTICL	1.34519		RTL8A	1.44344			CLINT1	0.500059		TNFRSF21	0.463903
	MEF2C	1.34506		PDCD6IP-DT	1.44271			MCAM	0.500326		TMEM167A	0.463931
	LOC105377365	1.34483		SESTD1	1.44214			RBBP7	0.50099		FBLN2	0.464241
	PCDHB6	1.34483		KLF5	1.44154			CCDC3	0.501194		REC8	0.464281
	GNG7	1.34426		CDKN1A	1.44147			SQLE	0.501201		ALKBH6	0.464324
	SULT4A1	1.34426		MFHAS1	1.44132			C11orf49	0.501639		NFATC2	0.464433
	ATXN7L3B	1.34407		FSD2	1.44057			C5orf51	0.501737		HSPG2	0.465083
	C2orf88	1.34368		SLC33A1	1.44048			XRCC1	0.501869		MSX2	0.465109
	MED8-AS1	1.34359		LOC105370092	1.44037			CD151	0.502436		PRICKLE3	0.465449
	LOC105376156	1.34314		RIMS4	1.4402			LOC105376269	0.5025		ORC6	0.465916
	MEGF10	1.34294		TNNI2	1.43993			ADPGK	0.50253		SH2D3C	0.466527
	MAPRE3	1.34286		SMPDL3A	1.43981			MMP17	0.5026		CDH11	0.466606
	LOC101927093	1.34192		PPP1R3F	1.43893			PSMC3IP	0.503013		H1-4	0.466982
	TMEM198	1.34179		AMY2B	1.43825			TIMM17A	0.503157		FGFR4	0.467107
	LOC105377294	1.34151		SIPA1L2	1.43753			HIBADH	0.503342		TLCD3A	0.467126
	TPPP	1.34143		RIMBP3C	1.43699			LOXL2	0.503457		NXPE3	0.467251
	TSPEAR-AS1	1.3411		CACNA1S	1.43686			FAM95A	0.503766		HOXB2	0.467302
	FAM50B	1.34062		ULBP1	1.43681			LINC01117	0.503864		TMOD3	0.467505
	RPS10P7	1.34013		DGLUCY	1.43626			NSMCE4A	0.504217		HRH2	0.467652
	SLC9A3-AS1	1.34008		HOXB-AS3	1.4361			BMI1	0.504283		RNA45SN4	0.468296
	SNORA63	1.34003		FAM110B	1.43582			DBI	0.504569		RANGAP1	0.468353
	MIR1-1HG-AS1	1.33963		CCDC183-AS1	1.43563			NAA15	0.504675		DNMT3B	0.468421
	CCDC69	1.33949		CFAP61	1.43468			PDLIM7	0.505211		APOBEC3B	0.469103
	FATE1	1.33914		RAPGEF1	1.43463			GLT8D1	0.505353		ARHGEF40	0.469388
	LINC02595	1.33914		SSH2	1.43446			RHEBL1	0.505449		ATOH8	0.469485
	LOC105374376	1.33914		BBC3	1.43282			SAMD9L	0.505485		HELLS	0.469485
	ARHGAP9	1.33896		KIAA2026	1.43259			ATL3	0.505761		URM1	0.469531
	HIPK3	1.33876		CD53	1.43256			PKN3	0.506429		TK1	0.469599
	LINC01023	1.33859		LOC105372705	1.43223			IKBIP	0.506547		LOC105377752	0.46983
	ARHGAP5-AS1	1.33817		SORBS1	1.43211			COMTD1	0.507538		ACADVL	0.470648
	DNASE1L2	1.33787		LOC102724956	1.43181			EVA1B	0.508304		LTBP3	0.471813
	GPR176	1.33778		EAF2	1.43134			LITAF	0.508339		PDP2	0.472022
	DISP3	1.3377		CALM1	1.43117			MMAB	0.508464		LDLR	0.472133
	SPINT1	1.3377		LOC101927055	1.43063			GINM1	0.508543		FAM89A	0.472195
	FAM172BP	1.33765		ENOX1	1.4303			TAGLN2	0.508781		DHCR24	0.472458
	NCAM1	1.33706		C19orf47	1.42985			H2BC3	0.508993		IQCJ-SCHIP1-AS1	0.472589
	DIRAS2	1.33686		NABP2	1.42983			SCN9A	0.509063		GABARAPL1-AS1	0.473201
	EPB41L4B	1.33623		LOC100507547	1.42833			FANCE	0.509188		S100A3	0.473317
	ALS2CL	1.33542		EPN1	1.42829			OAS3	0.509328		NHP2	0.473757
	LINC01128	1.3351		HAR1B	1.42809			C1orf54	0.509534		VMA21	0.47401
	AJM1	1.33501		FBXO3	1.42805			DSP	0.509609		H2AC8	0.474235
	ETNK1-DT	1.33342		ZNF221	1.42778			LINC01063	0.509674		ROBO4	0.474717
	LOC105372985	1.33342		GLYCTK-AS1	1.42761			ACSS2	0.50977		ZDHHC24	0.475028
	LOC105373974	1.33342		SLC29A3	1.42641			IMPA2	0.509788		SOCS3	0.475461
	LOC105379375	1.33342		NFE4	1.42626			H4C11	0.509983		H2AC17	0.476309
	SNORD133	1.33317		LOC105376860	1.4257			SEPTIN7	0.510638		ZDHHC2	0.476636
	RBM24	1.33308		GPR39	1.42531			PCSK1	0.51069		BATF3	0.477059
	TUBB3	1.33292		AOC3	1.42498			LY6E	0.511359		PRC1	0.47706
	RBKS	1.33173		GPAT3	1.42332			SNAPC3	0.511399		CENPS	0.477134
	LOC101927377	1.33165		SPOPL	1.42326			ITPRIPL2	0.511688		LOC101926887	0.477187
	FSD2	1.33136		WDFY3-AS2	1.42262			IFI6	0.511899		SAT1	0.477301
	SLC33A1	1.33034		HINFP	1.42223			STAG2	0.512018		SYNGR3	0.477552
	DLL1	1.33029		ZNF667	1.42175			CD9	0.512033		MBTPS1	0.4776
	ARHGAP28	1.32993		CCDC149	1.42175			IGDCC4	0.512082		CLDN4	0.477758
	TNFSF18	1.3296		MAP6D1	1.42058			BOLA2B	0.512318		CDC6	0.478881
	LINC00668	1.32903		CACFD1	1.42003			RFK	0.512684		DKK2	0.479168
	WHAMM	1.32897		PCDHA2	1.41938			NME3	0.512758		LEPROT	0.480059
	FAT1	1.32862		SYNRG	1.41814			UGDH	0.512763		BMP4	0.480075
	INTS6L	1.32823		CEP350	1.41806			IER2	0.512865		ASB5	0.480093
	PRANCR	1.32794		DIRAS1	1.41709			PLK4	0.513004		SELENON	0.480145
	PYDC5	1.32769		PRKG1	1.41707			HMGCR	0.513529		BTG3	0.480196
	CPLANE2	1.32765		URGCP-MRPS24	1.41684			MCM8	0.513672		USP18	0.48029
	LOC105373041	1.32765		KDM4B	1.41667			H4C12	0.513731		C1QL1	0.480381
	RNU4-1	1.32762		PPM1E	1.41653			GCLM	0.513778		MAN2B1	0.480746
	CCDC146	1.32729		NRN1L	1.41619			YIPF3	0.513789		RPS6KA1	0.480862
	WNT9A	1.32713		CLIP4	1.41583			VSIG10	0.514017		SAMD5	0.481337
	LOC112268163	1.32698		KCTD12	1.41547			ATXN10	0.514087		CYP51A1	0.481389
	STON2	1.32698		DYSF	1.4153			TMEM231	0.514785		ASB2	0.481569
	FMC1-LUC7L2	1.3267		TAS2R31	1.41504			MIEN1	0.514938		H4C2	0.481772
	LRRC14B	1.32657		KIAA1549	1.41473			NID1	0.514972		FN1	0.482174
	PDZRN3	1.3265		DDX18	1.41463			TAGLN	0.515017		NQO2	0.482409
	EIF2AK3-DT	1.32623		ZIC1	1.4143			RAD23A	0.515024		NDRG4	0.482416
	TSPEAR	1.32593		SRPK2	1.41429			ZCCHC9	0.51516		AIFM2	0.482549
	NPIPB2	1.32496		PTENP1-AS	1.41356			RDH10	0.515379		SLC12A7	0.482671
	RASSF1-AS1	1.32453		FGD4	1.41324			PHF6	0.516208		CKS1B	0.482905
	MOSPD1	1.3243		FAM222B	1.4131			SPP1	0.516541		ECHDC1	0.483485
	UNC5D	1.3241		TAF5	1.41277			WDR18	0.516702		CERS4	0.483487
	FZD3	1.32219		ATF7IP	1.41219			DCHS1	0.517121		H1-2	0.483581
	LOC105372390	1.32193		EEF1AKMT4	1.41213			SUMF1	0.517199		ADAMTS7	0.484162
	LOC107986884	1.32193		MYOM3	1.41194			HAUS4	0.517205		GIHCG	0.484309
	RNA45SN2	1.32193		IQCB1	1.41028			LINC00674	0.517485		IGDCC4	0.484359
	XIRP1	1.32193		C11orf58	1.41005			SHC2	0.517581		HLA-F	0.484643
	PCTP	1.32086		SLC25A4	1.40979			COL9A3	0.517723		MR1	0.484896
	MIRLET7BHG	1.32077		FITM1	1.40956			RASSF5	0.517759		GCLM	0.485148
	AKR1C3	1.3207		HOXD8	1.40869			DDAH2	0.518008		DENND10	0.485427
	LOC105377378	1.32004		SLC17A7	1.40867			SNORA70	0.518288		GBP1	0.485521
	GAD1	1.31991		ITGB8	1.4084			TRANK1	0.518467		IGF2-AS	0.485663
	LOC105375337	1.31958		MT1E	1.4082			SERBP1	0.518526		SIPA1	0.485664
	LOC84214	1.31942		LZIC	1.40701			EMP1	0.518628		MGST2	0.486151
	PWAR6	1.31923		GRPEL2	1.40627			RCN3	0.518904		BDKRB1	0.487316
	PLCXD2	1.31892		DPH6	1.40623			IGFBP2	0.519007		COL5A2	0.487481
	MXRA8	1.31857		CAMK2N2	1.40579			H2BC4	0.519052		CBR3	0.487528
	ADAMTS17	1.31849		PEAK1	1.40559			KLF13	0.519439		SLC22A18	0.487601
	MYCL-AS1	1.31802		CASTOR2	1.40552			PALM	0.51968		SLC50A1	0.487876
	RYR1	1.31783		FOXD4L1	1.40551			TDRD7	0.519712		FAM86B2	0.488017
	CHAC1	1.3175		LRRC8A	1.40531			MFSD1	0.519767		PGA4	0.4885
	FOXA1	1.31703		LINC02104	1.40526			ANKRD42-DT	0.520297		FERMT2	0.488569
	PPP1R12B	1.31698		ZNF474	1.40513			PPP1R35	0.520342		H2AC18	0.488636
	C1orf226	1.31697		CALCRL	1.40498			FANCI	0.52051		LGR5	0.488797
	B3GALT5	1.31686		CEP85L	1.40451			SYNM	0.520716		SCHIP1	0.489029
	RPL13AP20	1.31686		APBA2	1.40439			GMFB	0.520832		SLC35E4	0.489134
	CAMK2A	1.31677		SNAI2	1.40349			ISG20	0.521006		STARD8	0.489157
	QRFP	1.31652		CBX1	1.40286			AKAP12	0.521069		TENT5B	0.489772
	IGBP1P1	1.31615		RAB15	1.4012			IFNGR2	0.521098		SLC2A10	0.489805
	LOC105371610	1.31615		SHISA2	1.40102			JAZF1	0.521166		PSME1	0.490355
	LOC105379040	1.31615		PTPN21	1.39993			RTEL1	0.52117		ACOT1	0.490379
	LOC643339	1.31615		FAM13A	1.39985			ARMC9	0.521202		CILP2	0.490625
	LOC105378031	1.31611		FUT5	1.3998			ASAP3	0.521247		POC1B	0.491388
	LOC105378174	1.31609		BRAF	1.39961			ELOVL6	0.521285		VWA1	0.491591
	RO60	1.316		STK35	1.39718			CTHRC1	0.521381		TMEM263	0.491801
	LOC105377590	1.31487		TSPEAR-AS2	1.39668			STX5-DT	0.521404		TROAP	0.492329
	FLJ32255	1.31438		PVRIG	1.39652			KIAA1522	0.521463		TRIM22	0.492516
	SLC4A7	1.31351		POU4F1	1.39643			PHKB	0.521761		ACY1	0.492598
	RSPO2	1.3135		ZNF274	1.39625			TAPBP	0.522096		TMEM245	0.492769
	LOC105378536	1.313		PTCH1	1.39576			SERAC1	0.522493		TUBB2B	0.493386
	LINC00216	1.31288		KCNJ6	1.3953			SUMF2	0.523282		MCHR1	0.493409
	SLC40A1	1.31288		GSTO2	1.3952			KIF20A	0.523351		VBP1	0.493733
	TIMP2	1.31249		LOC105378487	1.39486			NOTCH3	0.523639		MCM5	0.493749
	MAGEL2	1.31238		SNHG21	1.39453			PMF1-BGLAP	0.523686		GRB10	0.49379
	NEURL2	1.31231		TFIP11-DT	1.39428			RNASEH2B	0.52369		NCF2	0.493865
	SYT7	1.31184		TLE4	1.39399			TSPAN4	0.523773		SPP1	0.49393
	LOC105377994	1.31159		LINC01091	1.39387			MX2	0.523799		H2BC11	0.494055
	BMS1P14	1.31159		LOC101928576	1.39348			H4C8	0.523897		VANGL2	0.494084
	ZBTB18	1.31137		ATP2B1-AS1	1.39346			HMG20B	0.523905		MMP17	0.49442
	DYRK2	1.31102		ARPC1A	1.39339			ITGA3	0.523963		TYMS	0.49454
	FBXO16	1.31057		PPP1R3C	1.39332			DUBR	0.524144		TNFSF9	0.494553
	LOC101929534	1.31022		LINC00641	1.39307			LGR5	0.52432		TRIM47	0.494638
	LINC00537	1.31015		EVI5L	1.39288			FXYD6	0.524576		CAPZB	0.494735
	RNF38	1.3099		CEROX1	1.39237			FGFBP3	0.524643		ANLN	0.495314
	FGL2	1.3096		LOC105369890	1.39166			LOC101926887	0.524662		STAT1	0.495682
	LOC107985304	1.30946		MSL3P1	1.39146			SCD5	0.524775		H2AC1	0.495995
	ADIRF-AS1	1.30946		GEMIN7-AS1	1.39138			SPCS2	0.524947		PFKP	0.496144
	CFAP61	1.30933		AOC2	1.39096			ID3	0.524972		TRIM5	0.496179
	ABHD2	1.30882		L3MBTL3	1.39077			ARHGAP19	0.52498		PLD2	0.496614
	EML6	1.30793		FBXO10	1.3902			SHKBP1	0.525056		PAPSS2	0.496657
	GUSBP16	1.30793		PDXP	1.39012			PFKP	0.525424		CENPM	0.496662
	FRMPD1	1.30723		POLR3G	1.39008			MGMT	0.525708		KAZALD1	0.496761
	ST20	1.30722		ACYP2	1.38983			LOC105376154	0.525723		B3GALNT1	0.497139
	LCMT1-AS1	1.30689		MIR181A1HG	1.38866			WWTR1	0.525731		DNM3OS	0.497789
	NEXN	1.30683		RAB12	1.38859			PLBD1	0.525772		OGDHL	0.497958
	APBA1	1.30629		PRADC1	1.38819			PIH1D1	0.525809		BID	0.498059
	LRIF1	1.30597		LOC100132249	1.38787			HMBS	0.52585		SPC24	0.498065
	JARID2	1.3059		RTN4RL2	1.38741			ANTXR1	0.526069		FBLN1	0.498114
	PSPH	1.30588		TMEM131	1.38705			FSTL1	0.526412		IGSF8	0.49814
	CLIC3	1.30581		PTPRM	1.38691			KNTC1	0.526425		P2RX4	0.499032
	KDM3A	1.30532		RWDD4	1.38686			CRTAP	0.526443		COL7A1	0.499081
	FBXL16	1.30528		ANKRD50	1.38667			LOC105375508	0.526513		GGH	0.499217
	CACNA1G-AS1	1.30514		UBA6-DT	1.38603			LOC107985023	0.526598		QPCTL	0.499479
	SYNE1	1.30503		LOC105371709	1.38587			LFNG	0.526664		KDSR	0.499739
	HAP1	1.30485		SNHG16	1.38578			MAN2C1	0.526699		CYP2W1	0.499818
	GLRX5	1.30463		CSNK1E	1.38574			RNASEH2A	0.52671		SPOCK2	0.499821
	LOC101928718	1.30451		JPT1	1.38493			PRELID3B	0.52685		COA1	0.499963
	LOC107986856	1.30451		RFX7	1.38475			CDK1	0.527806		CAPZA1	0.500057
	LY6G6D	1.30451		ABTB2	1.38348			DGKA	0.527889		CAST	0.500138
	VGLL4	1.30336		CLCN5	1.38249			MYBL2	0.528465		TAPBP	0.500455
	ENOX1	1.30315		DACT1	1.38233			SPATA20	0.528576		TMEM119	0.501398
	LOC105374976	1.30312		PPP1R3B	1.38208			PSMB10	0.528943		SEPTIN7	0.501495
	LAMC2	1.30307		NCOA1	1.3818			CRIP2	0.529052		GLA	0.501777
	SLC5A4-AS1	1.30307		HDAC5	1.38076			WARS1	0.529615		LINC02454	0.502037
	TXNIP	1.30289		SERTAD2	1.38052			TMEM160	0.530221		PGGHG	0.502109
	LOC105374344	1.30288		LINC02279	1.38051			TTF2	0.530367		ARHGAP15	0.5025
	SRP14	1.30261		TPPP	1.38038			MPG	0.530647		DPY19L1	0.503021
	EAF1	1.30256		WFS1	1.37947			HTR2B	0.530875		CLK2	0.503163
	LOC105369890	1.30232		CDRT4	1.37851			LINC01116	0.531004		NUAK2	0.503351
	LPGAT1	1.30174		MAGI2-AS3	1.37826			ACTR1B	0.531234		SMTNL2	0.503393
	TPBGL	1.30154		DYRK4	1.37762			SFI1	0.531325		RFX5-AS1	0.503598
	STX7	1.30136		LOC105375337	1.37752			CHCHD5	0.531331		MAFF	0.503639
	PLAAT1	1.30128		CEACAM19	1.37737			PRICKLE4	0.531552		MEGF6	0.503723
	SLC7A7	1.30066		CDC42BPG	1.37716			H2AC7	0.531622		RNF13	0.504415
	CASZ1	1.30044		RBM12B-AS1	1.37609			RMI1	0.531678		LHFPL2	0.504669
	LOC653712	1.30031		NCOA6	1.37567			LOC107984689	0.531782		HLA-B	0.50493
				INSYN2A	1.37566			SMAD7	0.531816		WEE1	0.504942
				C1orf127	1.37564			S100A6	0.532007		TERF1	0.505053
				FZD3	1.37515			GPBAR1	0.532156		TMEM160	0.505443
				SPATS2	1.37497			PHPT1	0.532207		HROB	0.505567
				CYLD	1.37469			CHCHD10	0.532235		ARHGAP19	0.505581
				AFTPH	1.3743			DUT	0.532527		MCL1	0.505689
				HMBOX1	1.37417			WNT5A	0.532894		DBT	0.505772
				DHRS7	1.37393			VANGL1	0.532904		ARPC1B	0.505925
				AATF	1.37388			ZDHHC1	0.532904		TOR1AIP2	0.506011
				TNFRSF10D	1.37315			TCIRG1	0.533012		H2BC18	0.506065
				LOC107986710	1.37295			YEATS4	0.53303		SCARNA16	0.506075
				KIF1B	1.3729			SERPINF1	0.533246		H2AC7	0.50642
				PTPN13	1.37259			DPAGT1	0.533257		PCED1A	0.506439
				LOC105376155	1.37237			RNF34	0.53365		FANCB	0.506658
				NXPH4	1.37172			PTN	0.533851		ST6GALNAC3	0.506682
				TNRC6C	1.37138			PPOX	0.533861		RASSF5	0.506703
				ZNF17	1.37114			ZNF93	0.533869		H2BC1	0.506797
				LINC01560	1.37098			DALRD3	0.534021		LOC105370767	0.506809
				DOT1L	1.37061			SRGAP2C	0.534545		CDC25B	0.506842
				LOC105378482	1.37056			SV2A	0.534647		TNFAIP2	0.507053
				CACUL1	1.37014			COMMD2	0.534712		FANCI	0.507484
				ADD2	1.37011			SPARC	0.53473		ERCC2	0.507945
				RSPH4A	1.36995			RPL27A	0.534858		LRRC20	0.508114
				AHR	1.36976			DCP1B	0.535037		METAP2	0.508163
				MLLT3	1.36961			ANAPC15	0.535176		SYNM	0.508185
				LINC01388	1.36923			RBMS1	0.535213		MRGPRF	0.508445
				UST	1.36878			CACNA1H	0.535229		TNFRSF6B	0.508593
				LOC100996756	1.3686			PLCB3	0.535398		COMT	0.508602
				CFH	1.36854			SARS2	0.535419		CA11	0.508608
				PANK1	1.36821			H2BC8	0.536003		SHKBP1	0.508622
				SIX1	1.36766			LPCAT3	0.536172		HERC6	0.508716
				SRSF4	1.36744			RNF141	0.536391		THBS3	0.509003
				SYNJ2BP	1.36708			ADD3	0.53642		KIF20A	0.509014
				LINC01006	1.36678			NPTX2	0.53664		LINC01882	0.509136
				TNNI1	1.36669			LRRC20	0.53681		SLX1A	0.509186
				CCDC69	1.36644			AP1S2	0.537014		WDR90	0.50951
				CBFA2T3	1.36537			SNRPD3	0.537023		C3	0.509816
				LIN7B	1.36521			GNS	0.537667		MYH14	0.509949
				AHNAK2	1.36507			PIGN	0.537804		PLEKHA2	0.509979
				TUBE1	1.36432			GAS7	0.537937		NXN	0.510342
				NES	1.36428			STING1	0.537984		CLMP	0.510429
				FAM171A2	1.36345			MID1IP1	0.538321		RGCC	0.510445
				GOLGA2P7	1.36302			NCAPH	0.538333		DCHS1	0.510604
				PHOSPHO2	1.36208			GANAB	0.538403		SLC25A32	0.510639
				F2R	1.36188			CHPT1	0.538518		ESPL1	0.51075
				TAOK3	1.36181			LINC00618	0.538527		CKS2	0.510905
				LOC105369716	1.36177			USP5	0.539135		LOC105377824	0.511185
				ABHD2	1.36165			APOL3	0.539159		MTFR2	0.511282
				LOC105379574	1.36117			H3C8	0.539201		CXCR4	0.511297
				ELMO1	1.3611			ARL2	0.539352		GPR75-ASB3	0.511328
				ZIC2	1.36073			TNS2	0.53938		P3H3	0.51134
				ZNF516	1.36059			SLC39A1	0.539423		INAVA	0.511439
				MPRIP	1.3605			ERLIN1	0.539461		ADORA2B	0.511486
				AP3S1	1.36047			RFNG	0.539505		CDC20	0.511604
				FILIP1	1.36005			ADIRF	0.5397		PARPBP	0.511667
				GPSM2	1.35996			PRMT3	0.539722		HLA-A	0.511731
				SVBP	1.35932			VASH1	0.539977		PACSIN3	0.511769
				ASS1	1.35922			STAT6	0.540052		TOM1L1	0.511816
				LOC105374852	1.35908			DARS1	0.540175		SPAG16	0.51184
				GTDC1	1.35899			PIF1	0.540193		PRMT3	0.512126
				YARS1	1.35863			CDK2AP2	0.540439		ELK3	0.512433
				PRKD1	1.35786			DUSP1	0.540541		PRXL2B	0.512636
				FGD6	1.35755			SELENON	0.540546		IFI27L1	0.512665
				ISCU	1.35755			CDC37L1-DT	0.540568		MIR3648-1	0.51334
				ZNF616	1.35745			PPARG	0.540568		MIR3648-2	0.51334
				FSCN2	1.35725			NKAIN4	0.540854		CLIC4	0.513364
				NDUFAF4	1.35685			LIF	0.54087		FADS2	0.513616
				NLK	1.35641			TGFBR1	0.540872		DNAJB14	0.513617
				CCDC90B	1.35635			TTK	0.541306		DHCR7	0.514227
				NHLH1	1.35634			PKMYT1	0.541351		PALM	0.51426
				VAV3	1.3562			IFT43	0.5414		GLT8D1	0.514356
				FRG2	1.35614			HAGH	0.541427		EVA1B	0.514712
				LOC105370669	1.35614			ATP5IF1	0.541615		SHPK	0.514747
				TMEM183A	1.35605			AZIN1	0.541688		LOC100506990	0.51475
				LINC00680-GUSBP4	1.35576			BMPR2	0.541701		CYTOR	0.514793
				PWWP3B	1.35561			LOC100506990	0.542332		NRGN	0.515328
				CEP43	1.35554			TAFAZZIN	0.542433		HSBP1	0.515567
				KIAA0232	1.35548			SGSM2	0.542473		MAGT1	0.515611
				EPHA2	1.35492			RAPGEF5	0.542644		TST	0.515629
				CIART	1.35481			SLC9A3R2	0.542812		PATZ1	0.515633
				KAT2B	1.35466			CHTF8	0.542857		NPR2	0.51606
				SEL1L3	1.35466			SULT1A1	0.543396		ALAD	0.516458
				STX12	1.35449			ODAD2	0.543402		CDC42EP4	0.516637
				PAX2	1.35443			TK1	0.543514		SEPTIN8	0.516696
				MYL4	1.35425			HLA-DMA	0.54372		FAM95A	0.517109
				ATOH7	1.35418			C1orf112	0.54374		ARHGEF25	0.517168
				SYNE1	1.35381			CNTNAP1	0.543758		DERA	0.517266
				TXNIP	1.35306			SEPTIN8	0.543795		QSOX2	0.517558
				ZNF493	1.35275			PRPS2	0.543879		GNS	0.517618
				PPP3R1	1.35139			MDK	0.543947		DOK4	0.51782
				EIF3L	1.35117			NCF2	0.544129		DMD	0.518373
				ZNF286A	1.35098			TCN2	0.544139		BLMH	0.518838
				LYG1	1.35028			ITGB1	0.544231		PDP1	0.518849
				AHCYL2	1.34999			SP8	0.544483		GINS4	0.519047
				NEDD4L	1.3491			WDR13	0.544805		PAPOLA	0.519323
				RNF5P1	1.34905			TUBB2B	0.544807		BLOC1S1	0.519486
				CAMK2B	1.34898			AAAS	0.545047		STRA6	0.519553
				MIR503HG	1.34822			LOC107987398	0.545205		POLR1F	0.51989
				CACNA2D1	1.34665			TRAF3	0.545399		ASPHD2	0.519933
				BACE1-AS	1.34634			CRMP1	0.545603		TOP2A	0.519955
				IRGQ	1.34601			DMD	0.546282		GALNT15	0.520154
				LOC107986031	1.34577			UBA7	0.546521		TACC3	0.520187
				DPYSL5	1.34525			MVB12A	0.546591		LDAF1	0.520303
				N4BP2L1	1.34525			MEX3C	0.546629		LRR1	0.520514
				HDHD5-AS1	1.34514			HELLS	0.546766		NUDCD1	0.520565
				TDRD1	1.34506			LOC105371441	0.546827		IFFO2	0.520974
				ATPSCKMT	1.34504			PGGHG	0.546912		HAUS6	0.521139
				NSUN5	1.34499			DARS2	0.547215		NPIPA1	0.521296
				AKAP1	1.34497			NRM	0.547251		GBGT1	0.521621
				CCND2-AS1	1.34433			WLS	0.547906		PGA5	0.521814
				RNF122	1.34422			PRH1	0.548503		LOC107985877	0.521953
				SLC1A4	1.34409			GTSF1	0.548893		PHLDB1	0.522222
				TSC22D3	1.34387			HSPG2	0.549178		FKBP14	0.522478
				PSMG3-AS1	1.34383			CTSS	0.549185		NDC80	0.522493
				KDM7A-DT	1.34368			MED11	0.549479		PKD2	0.52281
				UHMK1	1.34357			WIPI1	0.549594		RNF34	0.522971
				VPS26B	1.34329			BASP1	0.549635		RBM14-RBM4	0.523035
				MLLT1	1.34305			GPS2	0.549735		PRELID3B	0.52333
				ACSM3	1.34276			TMEM243	0.550018		HFE	0.523337
				PRRG1	1.34215			SERPING1	0.550106		MIAT	0.523337
				ZNF491	1.34192			POLD2	0.550777		RNA28SN1	0.523414
				PCMTD1	1.34152			LINC01775	0.551015		RPP25L	0.523481
				C1orf226	1.34134			NQO1	0.551343		SPAG5	0.523679
				PITPNC1	1.34132			SPART	0.551431		PLK1	0.523903
				ZNF292	1.34111			TPMT	0.551796		SPCS2	0.524106
				TNNT2	1.34097			C19orf54	0.552187		IFI27L2	0.52413
				2004-08-01	1.34087			SUPT3H	0.552226		DHX32	0.524518
				LOC102723663	1.34083			MAPK15	0.552372		SAMD9L	0.524737
				RIPOR2	1.34079			MPV17	0.552386		HMGB3	0.524927
				FLNC-AS1	1.3406			HMGCS1	0.552509		PBX2	0.524977
				WDR20	1.34037			FAM72B	0.552541		GATA2	0.525123
				MAGI2	1.34023			RSRC1	0.552751		TTF2	0.525177
				EDRF1	1.34017			SLC2A10	0.552758		PCDHAC2	0.525379
				NPTX1	1.34017			GLI2	0.552773		PPEF1	0.525406
				ERBB3	1.33944			ZNF367	0.553126		SNORA71A	0.525574
				MC4R	1.33942			GIPC3	0.553278		B4GALNT4	0.525719
				KRTAP3-1	1.33914			JMJD8	0.553786		OSBPL10	0.525836
				LOC105371452	1.33914			RAB24	0.553852		H2BC12	0.526047
				FUT8	1.33902			H1-10	0.554085		MEG3	0.526152
				TPM2	1.33833			JTB	0.554382		NUP153-AS1	0.526467
				EI24	1.3377			PCOLCE	0.554413		SNX24	0.526781
				GLRX5	1.3377			VEGFB	0.554523		MIS18BP1	0.52693
				RADX	1.33744			CCDC57	0.555		AIDA	0.527374
				SNPH	1.33694			CLK2	0.555267		SNAPC3	0.52753
				ARID2	1.33602			IQCJ-SCHIP1-AS1	0.555309		RAB4B	0.527695
				CIR1	1.33592			CDK10	0.555475		RAB13	0.527767
				LINC01961	1.33587			NT5C	0.555614		IL12A	0.527829
				UBE2D4	1.33572			PHB2	0.555769		SOX7	0.527846
				MYMK	1.33558			THOC6	0.555873		GLI2	0.528159
				SSBP2	1.33517			LINC01515	0.5559		RELB	0.528306
				ZNF767P	1.33479			TRIP10	0.556105		SLC9A3R2	0.528444
				RASL11A	1.33361			SPIN4	0.556314		NPY	0.528694
				PBXIP1	1.33358			TMBIM4	0.556393		KIF14	0.528724
				BGLAP	1.33342			NAGA	0.556612		PLXND1	0.528798
				LOC107985950	1.33342			FASN	0.556658		GPBAR1	0.528803
				LINC02397	1.33309			CAPZB	0.556665		C1orf53	0.528928
				ARHGDIB	1.33292			ENTPD7	0.556783		LRP10	0.529376
				CDKN2D	1.33269			ZBED1	0.556839		CXCL3	0.52972
				STAC3	1.33255			ZBED1_1	0.556839		TEDC1	0.529886
				HEBP2	1.33241			SDHB	0.55686		GALNT12	0.529935
				TLR6	1.33232			SLC29A2	0.55739		ALX3	0.530017
				PCAT6	1.33214			LOC105379271	0.557482		FAM86B1	0.530075
				SGCG	1.33202			PRKCSH	0.55756		ACVRL1	0.530127
				PROB1	1.332			DPP7	0.55762		DUSP1	0.530393
				MTURN	1.33195			DDT	0.558037		H4-16	0.530469
				LOC105377110	1.33184			HROB	0.558065		SDHB	0.530676
				PDZRN3	1.33171			STYX	0.558232		CDK10	0.530931
				LMBRD2	1.33158			YWHAE	0.558473		RBL2	0.530944
				JPH2	1.33069			HS6ST2	0.55864		SRGAP2C	0.531197
				AURKAP1	1.33065			MALT1	0.558777		COL18A1	0.531392
				LOC105374355	1.33054			SPCS1	0.558886		SLC25A1	0.531422
				RLF	1.33017			FAM86B2	0.558947		YEATS4	0.532014
				RHCE	1.32971			LDLR	0.559053		TOMM6	0.532126
				LOC101927354	1.32931			PWP2	0.559427		IFT20	0.532273
				KCNF1	1.32918			CDC42EP4	0.559615		COL18A1-AS2	0.532282
				PABPC1	1.3289			LAMA5	0.559731		PET100	0.532348
				LOC102724322	1.32852			DAAM2	0.559842		ABCB6	0.532415
				LAPTM4A	1.32838			NIBAN1	0.560053		TENT5A	0.532595
				TMOD2	1.32833			ALX4	0.560541		BLVRA	0.532895
				ATAT1	1.32805			RADX	0.560592		DLGAP1-AS1	0.533056
				LINCMD1	1.32769			RMDN1	0.560793		INAFM1	0.533223
				NOP53-AS1	1.32769			ADAMTS7	0.560991		CSRNP1	0.533309
				GVQW3	1.3275			TM9SF3	0.56112		LITAF	0.533324
				CBLN2	1.32736			GINS3	0.561142		CTNNA1	0.533662
				GRK2	1.32732			SGPP1	0.561228		WLS	0.533756
				LINC01963	1.32691			IMPDH2	0.561402		CDCA7L	0.533787
				FHIP1A	1.32632			TAC3	0.561469		FKBP1B	0.533865
				LOC100379224	1.32588			GHDC	0.561487		ABHD3	0.533979
				FBXO25	1.32558			ARAP3	0.561599		C2CD2	0.534062
				RNF8	1.32534			CNOT6	0.561645		LOC107984690	0.534138
				PSPH	1.32527			SPACA9	0.561768		GALE	0.534318
				MYO7A	1.32467			SHMT2	0.56192		SNORA57	0.534446
				PUM2	1.32456			PALLD	0.561987		DENND2B	0.534649
				ZNF488	1.32389			TASOR	0.562289		CD164	0.5347
				ZNF197	1.32384			AIFM2	0.56232		FAH	0.534762
				FAM230G	1.32381			ANKRD52	0.562756		PTGIS	0.534963
				ST3GAL5	1.32379			PFKL	0.562834		NPPC	0.535037
				CAP2	1.32359			APOBEC3B	0.563033		PIR	0.535582
				TGFB2	1.32274			IDI1	0.563149		RPS14P3	0.535596
				GGT2	1.32193			TIMELESS	0.563163		TPX2	0.535945
				LOC105378174	1.32193			ANGPTL2	0.563229		BTN3A3	0.535997
				MYOT	1.32193			NPDC1	0.563242		PHKB	0.536423
				SYN2	1.32193			IGFN1	0.563267		MYBL2	0.536691
				TTLL11	1.32193			CAPZA1	0.563623		CYP1B1	0.536842
				SLC36A1	1.32162			HOXC11	0.563628		PRR5L	0.537145
				MRPL48	1.3216			PODXL	0.563782		ADA	0.537353
				ACOT8	1.32097			RNF138	0.563863		SYT11	0.537525
				PDE4DIP	1.32084			PRKAG1	0.56403		QTRT2	0.537767
				ANKRD40	1.32067			RFX5-AS1	0.56406		JAG1	0.538272
				ZNF260	1.31963			POLD3	0.564211		HLA-E	0.538557
				ARNTL	1.31937			KIAA1614-AS1	0.564326		LINC02701	0.538624
				ARX	1.31887			CENPBD1P1	0.564327		KIF20B	0.53884
				MPP1	1.31827			INPP5A	0.564384		RANBP3L	0.538976
				LCMT1-AS1	1.31813			SLC16A3	0.564438		IMPA2	0.539194
				CHRNA1	1.31797			LOC100129034	0.564676		SBNO2	0.539273
				ANKRD53	1.31786			FERMT2	0.565294		LOC105371493	0.53932
				IGFBP5	1.31765			G6PD	0.565419		ACADS	0.539414
				SPOCK1	1.31762			GSTZ1	0.565429		VAMP5	0.539457
				CCDC102B	1.31734			IRF1-AS1	0.565938		SLC39A4	0.539497
				RAB3IP	1.31734			FLNA	0.566109		RSRC1	0.539591
				SOX6	1.31708			DXO	0.566205		GTPBP3	0.53974
				PRAG1	1.31703			UHRF1	0.566228		NUDT18	0.539975
				LOC101929479	1.3169			FTSJ1	0.566243		LRRC49	0.540133
				GPATCH1	1.31677			PCNA-AS1	0.56629		ZNF37BP	0.540184
				ESRRA	1.3167			PCYT1B	0.566677		MFAP4	0.540316
				LOC105274304	1.31637			P3H4	0.566808		CTNNAL1	0.540568
				LOC105370129	1.31615			PPP2R5D	0.566946		LOC101928796	0.540568
				PHOSPHO2-KLHL23	1.31615			BATF3	0.567161		TCN2	0.540568
				ZNF571	1.31603			COL4A2	0.567816		C12orf75	0.540643
				MECP2	1.31591			KLHDC8B	0.568023		IL11RA	0.540707
				ATXN1	1.31553			CPNE1	0.568039		UCP2	0.541112
				FRAS1	1.3154			NFIB	0.56808		LOXL1	0.541635
				ZNF184	1.31447			NCK1	0.568164		WNT2B	0.542194
				TJP2	1.31403			ZNF395	0.568481		ENOSF1	0.542527
				ANKH	1.31302			LOC105373883	0.568783		CSF1	0.542679
				PHGDH	1.31278			OCEL1	0.568903		FDXR	0.543045
				CAHM	1.31217			LAMB2	0.569188		DNAJB1	0.543211
				LPXN	1.31184			RUSC1-AS1	0.569211		ICAM1	0.54353
				KCNB1	1.31168			MIS18A	0.569292		PNRC2	0.543647
				SNRK	1.31159			TCTN1	0.569311		INTS8	0.54391
				EXOC6	1.3109			H1-0	0.569325		PDZD11	0.544421
				FAM240B	1.3107			TUBGCP3	0.569856		NNMT	0.5445
				CCDC54	1.31034			KDSR	0.569912		ATP11C	0.544689
				LINC02450	1.31034			TTC26	0.570115		GACAT2	0.544699
				IRX5	1.31015			BUB1	0.570293		ADGRE2	0.545113
				SEPTIN3	1.31002			PYROXD2	0.570431		PLBD1	0.545187
				LEF1	1.30996			STAC2	0.570643		SPATA20	0.545418
				DDN	1.30942			JMJD7	0.57067		LOC100506178	0.545548
				TEF	1.30922			NXPE3	0.570961		SNORA5A	0.545752
				PICALM	1.30885			BTBD1	0.571173		ACAA2	0.546318
				ZNF583	1.30857			GALE	0.571234		CENPH	0.546488
				EPHB1	1.30838			DENND10	0.571606		ATF3	0.546507
				LCOR	1.30833			PSIP1	0.571698		H2AJ	0.546843
				GPR89A	1.30833			GUSB	0.571873		PAWR	0.546894
				SORBS2	1.30812			MSH5	0.571985		FBN2	0.547094
				UBE2CP5	1.30807			IRAK1BP1	0.572195		ASH2L	0.547152
				FAM234B	1.30789			RPP25L	0.572219		CCDC59	0.547488
				LOC102724528	1.30773			GNG12	0.572254		AHSA1	0.547599
				MXD4	1.30764			MAP4K4	0.572412		SPOCD1	0.547612
				MSTN	1.30757			PDZD11	0.572691		ASL	0.547623
				BCHE	1.30754			BTG3	0.572836		ARHGAP27	0.547751
				C2CD2L	1.30746			PTGIR	0.572846		C1GALT1	0.547755
				MTRNR2L8	1.30689			H2AC6	0.572955		CITED4	0.547771
				CDYL	1.30687			GINS4	0.573011		GINS3	0.547828
				ZFAND6	1.3066			PFAS	0.573056		SULF1	0.547921
				RNF14	1.30657			FAM215B	0.573185		ADAM15	0.548433
				MTF2	1.3064			SSH3	0.573185		APOL2	0.548574
				MB	1.30629			CDC25B	0.573281		ZNF668	0.548919
				AGAP1	1.30603			SH2B3	0.573445		SV2A	0.548932
				SLC15A2	1.30541			LRP10	0.573446		MAD2L1	0.549379
				UQCRFS1-DT	1.30485			NHP2	0.573504		LGR4	0.549622
				ZNF10	1.30456			ATM	0.573677		L3HYPDH	0.549644
				FAM209A	1.30451			HNRNPUL2-BSCL2	0.574503		TMEM219	0.549705
				LOC105379349	1.30451			RUSF1	0.574521		MIR22HG	0.549761
				ENTPD1	1.3044			CNOT11	0.574599		H2BC3	0.5498
				ATP6V1FNB	1.30433			NYNRIN	0.574767		HMGCR	0.549938
				ZC3H12C	1.30402			ARPIN	0.574838		DAB2	0.549956
				RAB11FIP4	1.30398			LIMCH1	0.575021		TRIM65	0.550172
				MTTP	1.30394			HTRA3	0.575061		ATL3	0.550405
				ZNF418	1.30339			CHTF18	0.575074		SNRPD3	0.550514
				ZNF251	1.30302			FDFT1	0.575118		SNHG3	0.550537
				DICER1	1.30238			ZWINT	0.575152		TIMM8B	0.550599
				CFL2	1.30237			NFIX	0.575231		RFX5	0.550644
				LINC00626	1.30222			SLC2A4RG	0.575309		GASAL1	0.550656
				AKAP9	1.30218			CDC6	0.575425		PHTF1	0.550768
				CEACAM21	1.30214			NUDCD1	0.575599		TMEM102	0.550832
				KLC2	1.3021			C1orf21	0.575607		CELSR1	0.550877
				EXPH5	1.30166			THG1L	0.575685		LOC105371744	0.551015
				GARS1	1.30164			ESYT2	0.575797		TAP1	0.551033
				LINC00520	1.30138			TCEAL4	0.575886		USE1	0.551133
				LNPK	1.30121			GART	0.576245		G6PC3	0.551361
				LOC102724880	1.30117			EXOC4	0.576416		CNOT11	0.551385
				LOC112268155	1.30111			GSN	0.576444		COL9A2	0.551521
				HCFC2	1.30105			IGSF8	0.576458		LGALS3BP	0.551697
				AMZ2	1.30091			PHTF1	0.576483		AGTRAP	0.551764
				DAAM1	1.30062			TAPT1	0.576901		RAB33B	0.552002
				MVB12B	1.30059			CMAS	0.576948		BTBD1	0.552269
				ASB8	1.30019			SAPCD2	0.577094		GPR137B	0.553047
								OSMR	0.577294		MTUS1	0.553168
								TMEM119	0.577309		BCL3	0.553173
								ARSA	0.577518		DENND11	0.553317
								CNDP2	0.577561		FAHD2A	0.553542
								G6PC3	0.577614		HOXA7	0.553544
								SCAANT1	0.577838		CSRP1	0.553643
								OSBPL10	0.577925		SPAG9	0.553688
								ZNF711	0.578118		CYB561A3	0.553898
								CDKN2C	0.578225		HKDC1	0.554166
								LOC728715	0.578237		CD9	0.5542
								ADCY7	0.578558		VCAN	0.554365
								DNMT1	0.579048		H2BC8	0.554373
								NR2F2	0.579122		TRADD	0.554386
								ANXA11	0.57918		SDF2L1	0.554413
								TLCD3A	0.579189		CFD	0.55454
								RAB11B-AS1	0.579403		TMBIM4	0.554589
								ETV4	0.579476		GLUL	0.554683
								VCAN	0.579494		LURAP1L	0.554748
								LOC101927673	0.579639		UPP1	0.555092
								FAM20C	0.579859		FANCD2	0.55518
								UNC5B	0.58003		PGAP2	0.555607
								ELK3	0.580085		RECQL4	0.55564
								NSL1	0.580461		PLCB3	0.555858
								POLR2G	0.580544		LOXL4	0.555883
								YY1	0.580565		ZNF689	0.556144
								PDP2	0.580597		SPCS3	0.556208
								MRPL24	0.580923		DPYD	0.556393
								MED30	0.581031		SCN9A	0.556456
								PRC1	0.581158		NFIX	0.55655
								SCAMP1	0.581161		ACOX1	0.556552
								THBD	0.581245		UBE2L6	0.556591
								STX8	0.581378		RHOU	0.556811
								RAB33B	0.581409		LOXL3	0.556858
								DHX32	0.581616		ABHD12	0.556875
								ALAD	0.581879		MAP3K20	0.556961
								TPM4	0.582098		B3GNT2	0.556997
								MED14	0.582147		LINC01116	0.557156
								NDN	0.58227		LAMB2	0.557287
								B3GALNT1	0.582332		KBTBD6	0.557401
								HRH1	0.582443		ASDURF	0.557482
								SNORD134	0.582451		VPS13B-DT	0.557482
								SERPINB6	0.58255		HOXA11	0.557577
								MICAL1	0.582667		RNF144A	0.557674
								TMEM256	0.582949		WDR54	0.557721
								C14orf28	0.583286		ANPEP	0.557747
								TMEM147	0.583295		ASAP3	0.55785
								NAB2	0.583464		VSIG10	0.557857
								ZNF467	0.583541		KREMEN2	0.557879
								ARNTL2	0.583686		CLU	0.557899
								ATOH8	0.583817		TCEAL3	0.557995
								WEE1	0.583874		EPS8L1	0.558132
								TRIM47	0.583926		CXCL2	0.558276
								DHRS4	0.583998		ENG	0.558374
								PPM1M	0.584205		HMGN2	0.558377
								NDC80	0.584413		FAM72A	0.558786
								LOXL3	0.584545		SNHG8	0.558817
								ISYNA1	0.58491		MRPS28	0.559147
								GDF15	0.584963		PPOX	0.559327
								HSD17B7P2	0.584963		SH3BP1	0.559386
								MEGF6	0.584963		LIG1	0.559427
								PPARA	0.584963		DYRK3	0.559664
								GATD3B	0.585161		LOC105374369	0.559672
								TYW3	0.585398		PARP9	0.559741
								BLMH	0.585504		TRIOBP	0.559971
								S100A10	0.585668		DAAM2	0.560069
								TMA16	0.585701		H4C11	0.560713
								AHCYL1	0.585752		TP53TG1	0.560754
								TMEM54	0.585793		SPCS1	0.560779
								RAB13	0.58592		ANTXR1	0.561314
								B3GNT9	0.585964		PVALB	0.561879
								TRIM52-AS1	0.585994		MSRB1	0.562148
								HSBP1	0.586068		CXCL16	0.562242
								ATP13A1	0.586223		SKAP2	0.562658
								MAP3K21	0.586451		OSBPL1A	0.563074
								FBLN2	0.586595		AK6	0.563118
								MCM4	0.587123		TMEM241	0.563136
								PNRC2	0.587221		LINC01943	0.563267
								NXN	0.587695		ZNF90	0.563287
								ESPL1	0.587984		LIF-AS2	0.563332
								TPP1	0.588107		SNHG4	0.563565
								CD99	0.58829		PMS2P1	0.563691
								CD99_1	0.58829		DENND10P1	0.564016
								KIF18B	0.588622		BRCA1	0.564097
								TMCO6	0.588686		SPART	0.564371
								FNDC3A	0.588822		TMEM59L	0.564415
								GABARAPL1-AS1	0.588867		SLC29A2	0.564498
								PIM1	0.589121		ASPM	0.564583
								ANKRD20A8P	0.589212		STK17A	0.564887
								MASTL	0.589391		MMP2	0.564953
								SNCG	0.58945		NFE2L1-DT	0.564953
								PCDHAC2	0.589502		TMEM231	0.565002
								ODF2	0.589518		RCCD1	0.565154
								MYADM-AS1	0.589601		IER2	0.565223
								FANCG	0.58961		IDI1	0.565372
								TNF	0.58967		TMEM70	0.565726
								ATP1A1	0.589746		GREM1	0.565938
								ARPC1B	0.589802		RMDN1	0.566299
								LOC105369182	0.589812		MAFK	0.566329
								LOC105379464	0.589812		FBN1	0.56644
								SYT17	0.589812		ANGPT2	0.566584
								ZBTB32	0.590088		PSME4	0.566584
								SLC27A1	0.590252		FADS1	0.566668
								PYGL	0.590469		UCN2	0.566677
								SAMD11	0.59048		ZNRF2	0.566792
								ETS1	0.590518		PMS2P7	0.566872
								COL27A1	0.590565		HSCB	0.566876
								USP22	0.590819		SMAD6	0.566929
								GTSE1	0.590923		SPTLC2	0.566945
								RFXANK	0.590932		LOC105370047	0.567041
								PPP4R3B	0.590945		MRPS17	0.567101
								PTPRN	0.590986		UTP23	0.567235
								ARSI	0.591099		KCTD11	0.567569
								THBS3	0.591176		MAPRE2	0.567586
								KCNC4	0.591194		HLA-C	0.567611
								NBR1	0.5912		LOC102723407	0.567732
								LOC102723407	0.591326		LOC107987237	0.567852
								TMEM143	0.591326		CENPA	0.568097
								RPA3	0.591398		COL4A2	0.568224
								SLC39A10	0.591491		PNMA2	0.568284
								SH3BGRL	0.591575		KIF18B	0.568343
								SMYD2	0.591606		EPOR	0.568411
								FHL3	0.591792		WWC1	0.568593
								MFAP4	0.591887		SARDH	0.568775
								PRXL2A	0.592034		HMGCS1	0.56882
								NFKBIA	0.592075		AURKA	0.56885
								IDH2	0.592088		FGFR1	0.568905
								SLC2A13	0.592194		H4C5	0.568956
								CCP110	0.592239		ITGA3	0.569269
								LOC105373193	0.592267		RHBDF2	0.569415
								GRK5-IT1	0.592522		SOCS2	0.569438
								SNORA74B	0.592566		TTC26	0.569477
								NUP155	0.592647		PITX3	0.569523
								SHMT1	0.59269		RAB24	0.569706
								SLC38A10	0.592818		CHRNA9	0.569856
								LOC105372253	0.592825		INPP5A	0.569931
								SVIL	0.592967		GRASLND	0.56999
								HMGCL	0.593469		LINC00221	0.570072
								GLUL	0.593671		PIK3CD-AS2	0.570089
								KTN1	0.593704		CD46	0.570137
								CORO1B	0.593725		GLIPR2	0.57051
								STRN3	0.593766		REEP4	0.570518
								POLA1	0.593942		GSKIP	0.570857
								B3GNT2	0.594008		LOC105377771	0.570937
								ID2	0.594022		SLC8B1	0.571023
								SPTLC2	0.594106		SPARC	0.571052
								NPM3	0.594193		H2AC20	0.571104
								DNASE1L1	0.594217		TMEM87B	0.571157
								S1PR5	0.594361		SEMA3D	0.571196
								COMT	0.594383		EFR3B	0.571201
								SPAG5	0.594503		MEX3C	0.571251
								NOTUM	0.594859		MMP14	0.571255
								USP21	0.594884		GSDME	0.571445
								MMGT1	0.594956		TGFB1	0.571485
								DENND11	0.595016		MEIS3	0.571502
								COL6A1	0.595326		SDC1	0.571556
								RHBDF2	0.595487		GPER1	0.571576
								RAC3	0.595579		TTC31	0.571953
								FBXO27	0.595628		CENPE	0.572023
								UTP23	0.595716		PLEKHG5	0.572028
								GBGT1	0.595769		CTHRC1	0.57212
								TMCO4	0.595802		A4GALT	0.572162
								ITGB5	0.595929		ATXN10	0.572175
								PTOV1	0.595931		PTEN	0.572218
								HAX1	0.595963		SSBP4	0.572549
								GYG2	0.596069		MAN1C1	0.57268
								SLC50A1	0.59615		DBF4B	0.572747
								IFNL1	0.596313		SLC35G2	0.572767
								KISS1	0.596476		AMDHD2	0.572927
								CDCA7L	0.596708		S100A6	0.572936
								SUMO3	0.596711		CCP110	0.572976
								TOM1L1	0.597195		COL6A3	0.573012
								BBX	0.597241		GAA	0.573067
								MAGEB2	0.597241		APOL3	0.573185
								VPS16	0.59732		ETS1	0.573239
								MLLT11	0.597484		TMEM62	0.573243
								RANGAP1	0.597551		PFKL	0.573302
								APOE	0.597708		KLHDC8B	0.573335
								LOC105370767	0.597764		ARRDC2	0.573375
								ENOSF1	0.59782		FAM156B	0.57342
								SPSB2	0.598014		TONSL	0.573634
								UNK	0.598048		CEP72	0.573917
								TENT5A	0.598229		DLC1	0.574095
								SAPCD1	0.598259		SEC22B	0.574204
								ABHD16B	0.598352		POLR2G	0.574219
								IRF1	0.598373		OLFML2A	0.574257
								GTPBP3	0.598393		MRPL49	0.57458
								USP46	0.598394		FAM86B3P	0.574879
								SBSPON	0.598527		LINC01145	0.574909
								SNAPIN	0.598542		CCND2	0.574985
								WDR90	0.598584		KISS1	0.575125
								NFE2L1-DT	0.598637		PRKAR1B-AS2	0.575502
								GPR108	0.598657		STAT6	0.575555
								MELK	0.598789		DHFR	0.57586
								SHC4	0.598935		NUB1	0.576238
								ITPR3	0.598962		FRMD6	0.576382
								SRRD	0.598988		NUP35	0.576501
								SAP25	0.599164		PFAS	0.576587
								IFITM2	0.599394		RARG	0.576607
								SALL1	0.59941		LRRC59	0.576629
								STK39	0.599434		LOC100132062	0.576636
								LRR1	0.599525		IKBKB	0.576695
								PAN2	0.599609		UNKL	0.576695
								FYTTD1	0.59965		PSRC1	0.576729
								HBP1	0.599789		IFIT5	0.576824
								APRT	0.599996		PERP	0.576888
								HAUS7	0.600143		SERBP1	0.577072
								COL2A1	0.600167		SLC38A10	0.577132
								SEPTIN6	0.600251		SBDS	0.577352
								LOC107986865	0.60031		PPM1M	0.577545
								DYNLT1	0.600352		IQGAP3	0.577602
								HEXD	0.600567		NDST1	0.577645
								GFRA1	0.600598		SERPINF1	0.577777
								MBOAT1	0.600799		RAD54L	0.577953
								TOX2	0.600909		ANAPC15	0.57803
								PPA2	0.601017		DBH-AS1	0.578034
								ZNF219	0.601107		PLK4	0.578051
								KCNN4	0.601118		TMCO6	0.578173
								POC1B	0.60113		TMA16	0.578197
								H2BC15	0.60132		LINC01686	0.57836
								COMMD4	0.60162		CXXC4	0.578478
								PABIR2	0.601624		DECR2	0.57869
								OSBPL5	0.601712		RBBP7	0.578924
								FAXDC2	0.601797		EVA1A	0.578964
								ANKRD49	0.601836		BOLA2B	0.579207
								ZNF362	0.601898		GBX2	0.579267
								LOC100288637	0.602036		TRNT1	0.579347
								CUTC	0.60211		PYROXD2	0.579381
								ARL6IP6	0.602228		CDA	0.579392
								PRXL2B	0.602271		BUB1B	0.579568
								LOC105370924	0.6023		SAMD11	0.579589
								VBP1	0.602638		HOXA10	0.579632
								EIF1AX	0.60265		EFNB3	0.579668
								TMEM167A	0.602847		CTSL	0.579704
								HNRNPA1L2	0.60292		LPCAT3	0.579824
								CITED1	0.602996		LSM4	0.57983
								XAGE1A	0.603012		ELOVL6	0.580139
								DNM1	0.603041		DAB2IP	0.580258
								PARVB	0.603341		ATP8B2	0.580271
								ZNF689	0.603341		C5orf51	0.580294
								MRPS28	0.603362		G0S2	0.580478
								HIRIP3	0.603426		GBP3	0.580564
								LACTB2	0.603518		TMED5	0.58065
								USE1	0.603529		VEGFC	0.580666
								RAD54L	0.603537		NDRG2	0.580811
								HOXA10	0.603548		EML3	0.580855
								MCL1	0.603602		LAMB1	0.580897
								KIF15	0.603708		MICAL1	0.580943
								DHRS11	0.604071		ISCA1	0.581029
								MAPK3	0.604087		MAPK15	0.581548
								NPR2	0.60415		EPHX1	0.581563
								SP2-DT	0.604263		ITGB3	0.581572
								INF2	0.604435		PAOX	0.581642
								ABCB8	0.604491		SGO2	0.581642
								COPG2	0.604556		CD151	0.581923
								FHL1	0.605069		MALAT1	0.582131
								ANLN	0.605367		PARVB	0.582329
								PMF1	0.605368		KIF9	0.582462
								IRF9	0.605533		RNA28SN5	0.582568
								LOC107985877	0.605721		NOCT	0.582634
								NNT	0.605745		JTB	0.582786
								COL5A2	0.605754		SLC16A3	0.582792
								EARS2	0.605831		LOC100128653	0.582885
								MOSMO	0.605841		LRRC4	0.582966
								C2CD4C	0.605915		BLACAT1	0.582982
								IQGAP2	0.606		KIF11	0.583219
								CYSTM1	0.606066		RNF213	0.583427
								AK6	0.606303		SOWAHC	0.583522
								LINC00221	0.606336		DNASE1L1	0.583571
								HLA-A	0.606403		FMNL1	0.5837
								MAPRE2	0.606583		TAGLN2	0.583844
								POMGNT1	0.606584		PIGN	0.584083
								SPATA2L	0.606588		NDN	0.584361
								COL18A1	0.606658		IFI30	0.584426
								ALX3	0.606786		CHTF18	0.584601
								SH3BP1	0.606791		GYG2	0.584963
								SOCS3	0.607259		ITPRIPL1	0.584963
								LAMTOR2	0.607364		TRANK1	0.584963
								PTGES	0.607408		YY1	0.584963
								ZSCAN5A	0.607509		SMOX	0.585251
								NIBAN2	0.60767		GPR108	0.585327
								RABGGTA	0.607774		KTN1	0.58546
								KIF22	0.607819		NBL1	0.585592
								STX2	0.608099		FANCL	0.585848
								RXRB	0.608126		MLEC	0.586018
								MICOS13	0.608134		TPMT	0.586063
								C5orf22	0.608139		SEPTIN6	0.586077
								SH3GLB2	0.608145		TNFAIP8L1	0.586375
								POLA2	0.608174		PCYT1B	0.586484
								RAD18	0.608295		GNL3L	0.58657
								NDE1	0.608406		HGH1	0.586689
								CD44	0.608541		PHC1	0.586807
								EGR1	0.608583		CRTAP	0.586992
								BRIP1	0.608609		LINC01063	0.587377
								DBT	0.608719		OMP	0.587377
								AKTIP	0.608762		ZNF219	0.58761
								RNF207	0.608773		ADPRS	0.587681
								TMPO	0.609054		KIF7	0.587687
								GORASP1	0.609292		MTG1	0.587865
								CTNNA1	0.6093		HBP1	0.587879
								SNRPE	0.609412		TM9SF3	0.587984
								AKR7A2	0.609496		COMMD2	0.588498
								RAD51	0.609505		G6PD	0.588658
								USP1	0.609547		NFKB2	0.588686
								GLTP	0.609611		FAM90A25P	0.588774
								LTBP1	0.609772		RCC2	0.588827
								PAOX	0.609935		NORAD	0.588938
								AASS	0.609938		REEP6	0.588985
								FLOT1	0.610203		LOC105373041	0.589102
								HFE	0.610242		TESC	0.589102
								COQ2	0.610365		TMEM41B	0.589151
								CTAG1A	0.610463		MCTS1	0.589315
								IER3	0.610507		RDX	0.589548
								CELSR1	0.610649		CABYR	0.589585
								MKS1	0.610803		NID1	0.589889
								TMEM263	0.610925		CRYBG1	0.589969
								FKBP3	0.611168		SREBF1	0.590023
								TMEM59L	0.611212		LOC105372632	0.590199
								BID	0.611313		FHL3	0.590379
								ABHD14A	0.611547		PLEKHN1	0.590501
								CYRIB	0.611792		CDK2AP2	0.590515
								ST3GAL4	0.611907		TRIM59	0.59062
								KREMEN1	0.61193		PALM3	0.590745
								PTPRK	0.61204		MCM4	0.590804
								CHST14	0.612055		CYRIB	0.590806
								TOP2A	0.612224		HSPH1	0.590825
								ZNRF2	0.612326		LOC102724064	0.590887
								NR4A2	0.612548		SSH3	0.590887
								MSN	0.612801		ZC3H7A	0.590933
								NRN1	0.61291		EMP1	0.591051
								ORC3	0.612939		GSTZ1	0.591318
								SMDT1	0.612977		VGLL3	0.59136
								C17orf49	0.613001		LARP6	0.591742
								SMC2	0.613472		PRICKLE4	0.592052
								BCKDK	0.613503		G2E3	0.592158
								CELSR2	0.613551		IFT80	0.592203
								GMPPB	0.613578		HTRA3	0.592267
								LPCAT4	0.613578		ZFP36L2	0.592335
								STARD8	0.613583		SOD1	0.592376
								NCBP2	0.613592		NOTCH2	0.592384
								PLCD1	0.613613		CCDC24	0.592418
								PXN-AS1	0.613669		CMAS	0.592617
								GABARAPL1	0.613677		TYW3	0.592686
								VARS1	0.613747		SMC4	0.592806
								KIF11	0.613784		HAUS7	0.592929
								GLA	0.613812		FAM72B	0.59309
								MED12	0.614062		LINC00869	0.593278
								CKS1B	0.614401		DARS2	0.593525
								KATNA1	0.614418		COQ8B	0.593771
								SGSM3	0.614513		HOTAIR	0.593864
								PSMC5	0.614557		ADAMTS12	0.593886
								ACADS	0.614647		H2BC15	0.593914
								CDCA3	0.614665		C3AR1	0.593944
								HDDC2	0.614678		PXK	0.594206
								NCAPG2	0.614785		ERRFI1	0.59424
								HRCT1	0.614895		GANAB	0.594355
								MTG1	0.614924		PPP1R3D	0.594361
								FOXF2	0.614975		DCP1B	0.594418
								P2RX4	0.615026		KIF22	0.594699
								HMGB1	0.615293		EBI3	0.594744
								GSDME	0.615299		LOC105372621	0.594744
								RASA4B	0.61553		ATP2A3	0.594947
								SMAD6	0.615532		EBF4	0.595016
								FANCC	0.615576		TNFRSF1B	0.595049
								VRK2	0.615659		IDI2-AS1	0.595158
								ACSL3	0.615732		KCNC4	0.595158
								UNC50	0.616068		ANO8	0.595194
								WBP4	0.616111		LINC00674	0.595213
								CPT1B	0.616157		FBXW9	0.59525
								CENPI	0.616312		AP1G2	0.595325
								DNAJB1	0.616411		STEAP1	0.595493
								TAF1B	0.616453		LINC01173	0.59551
								PATZ1	0.616502		SELENOM	0.595517
								ADAM23	0.616528		HASPIN	0.59558
								BMP7	0.616671		CCNB1	0.595652
								PLAT	0.616753		MKNK1	0.595657
								WNT3	0.616893		XRCC3	0.596018
								RPL12	0.617006		CADM4	0.596103
								DLGAP5	0.617321		DISC1	0.596168
								GSTM4	0.617484		WWTR1	0.59618
								CDK16	0.617568		FBXL15	0.596607
								DUSP9	0.617594		MPP7	0.596644
								MIA3	0.617698		SEMA4G	0.596644
								RHNO1	0.617752		C1orf52	0.596782
								TST	0.617768		TPP1	0.596817
								PARP10	0.617884		LHFPL6	0.596935
								NBEAL2	0.617963		ARMCX2	0.597035
								PTPRCAP	0.618012		PPIH	0.597134
								CGNL1	0.618025		ACTR1B	0.597137
								TIMP1	0.618035		CCL20	0.597163
								SH3KBP1	0.618147		GNPTG	0.59718
								SPATA6	0.618167		RHNO1	0.597254
								RGS19	0.618184		LRRC8E	0.597307
								KBTBD6	0.618279		ANKHD1-EIF4EBP3	0.597387
								HGH1	0.618303		GART	0.597398
								HOXD-AS2	0.618571		CHCHD10	0.597402
								HOXB3	0.618576		BASP1	0.597403
								SHTN1	0.618661		ARMC9	0.597553
								WSB1	0.618669		GTSE1	0.597563
								NUCB1	0.618731		SLC23A2	0.597599
								NFKBIZ	0.618787		HEG1	0.597714
								CYB5B	0.618866		FTL	0.597793
								CENPE	0.618948		ENC1	0.598043
								RXRG	0.619024		AGER	0.598053
								FOXM1	0.619134		MBLAC2	0.598058
								TMEM245	0.619195		TRIM56	0.598116
								CSRNP1	0.61924		CXCL12	0.598172
								LINC00852	0.619314		PHB2	0.598247
								KIF23	0.619369		TLCD1	0.598579
								PIGX	0.619451		POP5	0.598626
								TRPT1	0.61952		AASS	0.598637
								BRCA1	0.619528		ASMTL	0.598819
								BABAM1	0.619606		ASMTL_1	0.598819
								AMH	0.61995		FER1L4	0.59901
								ZIC3	0.619969		FUOM	0.599499
								LARGE2	0.620015		HIP1R	0.599662
								IFIT5	0.620109		LOC105371981	0.59976
								ARHGEF25	0.620152		H4C3	0.600168
								HYI	0.620183		FAIM2	0.600206
								LMAN2	0.620194		RILP	0.600229
								ADPRS	0.620211		MIPEP	0.600252
								ENKD1	0.620281		MARK2P9	0.600393
								TOR1AIP2	0.620287		KCNK5	0.600616
								SPCS3	0.620321		FANK1	0.600952
								ENG	0.620347		MGLL	0.601041
								GATA2	0.620475		SBF2-AS1	0.601118
								SLC39A4	0.620615		ZNF486	0.601304
								AMOTL1	0.620616		KIF23	0.601315
								RFTN1	0.620644		IL11	0.601564
								MGLL	0.620763		MMP16	0.601577
								SLC25A32	0.62087		GMPR2	0.601636
								EXOSC10	0.62098		SGK1	0.601889
								FUBP1	0.620983		PHF6	0.602053
								ADAT1	0.620991		STK11IP	0.602184
								BOC	0.62101		LRRC3	0.602272
								OSBPL1A	0.621015		QARS1	0.60238
								SRPX2	0.621122		IL27RA	0.60245
								FADD	0.621294		MISP	0.602535
								PROM1	0.621674		LOC105376126	0.602572
								RTKN	0.621763		MIR378D2HG	0.602665
								NUB1	0.62178		GAS1	0.602699
								CA11	0.621885		PIGX	0.602853
								ID1	0.622027		CMC4	0.602996
								E2F1	0.622094		HMBS	0.603055
								TMEM135	0.622319		SNRPE	0.603077
								TMEM35B	0.622378		SNORD3A	0.603352
								RRAS	0.622406		ATP13A1	0.60345
								FAM27B	0.622559		HS2ST1	0.603526
								PEX19	0.622646		HAUS4	0.603603
								ASB3	0.622651		NUCKS1	0.603632
								QSOX2	0.622661		LCNL1	0.603772
								PLAUR	0.622855		BLOC1S3	0.603822
								KCNK5	0.622996		MID1IP1	0.603829
								ARL1	0.623		PPIF	0.60385
								SPAG16	0.623146		PLCD1	0.603955
								LOC105379743	0.623437		ZNF699	0.604148
								NUP35	0.623463		LOC107984689	0.604189
								SPOP	0.623508		ASPHD1	0.604195
								SLC25A40	0.623638		ACAD11	0.604259
								PGAP3	0.623683		SP8	0.604263
								GAA	0.624002		ARAP3	0.604503
								BCAM	0.624044		ACSS2	0.604546
								PLSCR1	0.624062		GSTK1	0.604577
								NPTX1	0.624162		TANC1	0.604676
								CENPW	0.624188		DSCC1	0.604745
								COL25A1	0.624231		H4C8	0.605122
								LOC105371703	0.624316		LYSMD2	0.60514
								TMEM70	0.624326		HAUS5	0.605163
								USP18	0.624339		MYO19	0.605192
								ADAM19	0.624437		SCRN2	0.605197
								MAT2B	0.624608		NFIC	0.605254
								PRDM11	0.624715		CRYZ	0.60541
								MAGT1	0.624734		COL6A1	0.605755
								LRP5	0.624842		TRAPPC6A	0.605774
								BLVRA	0.624915		RAD18	0.605807
								LGALS12	0.625011		ZC3H12A	0.606033
								TRAPPC6A	0.625152		APRT	0.606097
								TMEM141	0.625177		TAPT1	0.606127
								TP53I13	0.625282		B3GNT9	0.606253
								CYP27A1	0.625422		SRPX	0.606394
								H4-16	0.625508		ID2	0.606422
								MFN1	0.625557		METTL26	0.606497
								PI4K2B	0.625755		SCARA3	0.606519
								PBX3	0.625793		RNF207	0.606658
								MGAT3	0.625861		PASK	0.606798
								MEST	0.625886		NNT	0.606804
								ANAPC1	0.626208		GADD45B	0.606875
								NR2C2AP	0.626256		LOC102723458	0.606941
								PLEKHA2	0.626425		PLCXD1	0.607232
								TRIM59	0.62648		PLCXD1_1	0.607232
								ADSL	0.626971		BBX	0.607374
								FUOM	0.627035		WDR18	0.607419
								ASPM	0.627084		JMJD7	0.607425
								MXRA7	0.627097		FNDC11	0.60753
								SPAG7	0.627132		C1QTNF6	0.607549
								SSC5D	0.627248		KIF15	0.607581
								MYL6B	0.627347		RHPN1	0.607924
								C8orf82	0.627503		IKBKE	0.607933
								METTL26	0.627602		OSGEPL1	0.607979
								GAPLINC	0.627629		ARHGAP45	0.607983
								GCC2	0.627667		C3orf33	0.608092
								EDEM1	0.627674		MAGED4	0.608118
								CD46	0.627849		U2AF1L4	0.608152
								PPDPF	0.628166		NME7	0.608253
								ZNF730	0.628314		CLPB	0.608451
								LSS	0.628405		SMO	0.60859
								THEMIS2	0.628552		LINC00173	0.608679
								INTS8	0.628607		HAGH	0.608958
								ITPRIPL1	0.628764		CCDC134	0.60904
								H2AB1	0.628958		BEX3	0.609105
								H2AW	0.629078		MPG	0.609302
								POLE2	0.629183		SLC16A4	0.609416
								FZD1	0.629327		SYT17	0.609416
								MCUB	0.629481		TMEM185B	0.609437
								CAPNS1	0.629512		SH2B3	0.609487
								UNC5B-AS1	0.629719		FBXL8	0.60952
								CIAO2B	0.629982		LIN9	0.60952
								CDK6-AS1	0.630105		NECTIN2	0.609537
								ERF	0.630113		TMEM147	0.609561
								MRPS27	0.630346		SH3BP2	0.609597
								TCF25	0.630525		ST7-AS1	0.6096
								MAF1	0.630706		LIMCH1	0.60963
								TRIM65	0.630712		CDC45	0.609749
								BBS1	0.630723		TXNDC16	0.609749
								EEF1AKMT2	0.630726		JMJD1C-AS1	0.609807
								GINS2	0.630766		KIF5C	0.609854
								NPAS2	0.630834		IGSF9	0.609964
								ZNF619	0.630849		LOC107986634	0.610053
								TLN1	0.630915		LOC284009	0.610053
								KCNQ5	0.631195		TCEAL1	0.610168
								ITGB3BP	0.631218		C6orf226	0.610179
								NUPR1	0.631256		MTX1	0.610235
								TMTC1	0.631299		ATP9A	0.610242
								PRR5	0.631362		CHRNA5	0.610385
								FUZ	0.631371		ZRANB2	0.610442
								PCCB	0.631404		GRK5-IT1	0.610474
								SMIM27	0.631635		P3H4	0.610498
								LEMD2	0.63176		RIN3	0.610498
								PPL	0.631833		DZIP1L	0.610685
								SLC6A8	0.631856		NCAPG2	0.610688
								RNASEH2C	0.631933		LDHB	0.610734
								TRADD	0.631938		STX10	0.610958
								RSAD1	0.632134		CLTCL1	0.611228
								SULF2	0.632171		LOC107987300	0.611323
								C16orf74	0.632268		GSR	0.61143
								RCCD1	0.632388		DDAH2	0.61155
								FAM120AOS	0.632419		SMPD2	0.611618
								NADK2	0.632441		P3H2	0.611713
								MAD2L1	0.632479		ARHGEF1	0.611783
								PALM3	0.632481		RAB23	0.611796
								LMF2	0.632646		SNCG	0.611858
								UHRF1BP1L	0.632676		KBTBD2	0.61186
								CENPK	0.632682		IFNGR2	0.611865
								ANKRD37	0.632738		RFNG	0.611915
								GOLGA8A	0.632747		NPM3	0.611923
								TYSND1	0.632808		LDLRAD2	0.612074
								PMEPA1	0.632833		TXN	0.612112
								RFX2	0.632833		AFAP1	0.612139
								COPS7A	0.632859		B3GALNT2	0.612324
								EHBP1L1	0.632872		PPP1R35	0.612335
								CTDSP2	0.632883		USP38	0.612359
								HNRNPA1	0.632961		MAP9	0.612443
								ANKRD33B	0.632995		COL12A1	0.612569
								NR4A1	0.633042		STAG2	0.612579
								MDP1	0.633141		TGFBR3	0.612631
								QPCTL	0.633143		RABAC1	0.612766
								TLK1	0.633173		ADAT1	0.612802
								CAMKK1	0.633176		S1PR2	0.612868
								FAM199X	0.633276		MPV17	0.613173
								PAFAH1B2	0.633629		HS6ST2	0.613265
								SMC1A	0.633633		DLGAP5	0.613301
								TGFB1	0.633667		LOC112268430	0.613344
								GSTK1	0.633703		SLC38A7	0.613409
								ROBO3	0.633713		LOC107985524	0.613532
								RAB22A	0.633872		SERP1	0.613542
								DVL2	0.633908		HSD17B12	0.613924
								NMT2	0.633991		DHRS4	0.614288
								LSM5	0.634023		PIF1	0.614647
								TYRO3	0.634162		WWC3	0.61471
								HAUS2	0.634173		SPACA9	0.614852
								TTC38	0.634214		XRCC1	0.615015
								SIKE1	0.634358		CDCA5	0.615206
								LSM11	0.634483		OVOL3	0.615435
								METAP2	0.634561		IMPDH2	0.615617
								CDX2	0.63458		ZWINT	0.615705
								TMEM51-AS2	0.63458		LSM5	0.616307
								PSME1	0.634751		CHM	0.616389
								MIS18BP1	0.634788		NADSYN1	0.616407
								CDAN1	0.634823		CSRP3	0.616412
								MDM2	0.634873		SLC6A8	0.61647
								FAM89A	0.634903		KCNJ3	0.616473
								C2CD2	0.63496		RARA-AS1	0.616671
								SELENOP	0.634966		ZBTB33	0.616811
								DRG2	0.635059		RTKN	0.616891
								DNMT3B	0.635071		SEC14L2	0.616927
								FAM86C1P	0.635071		AURKB	0.617015
								SLC30A6	0.635106		ABCB8	0.617322
								SLC49A4	0.635182		B2M	0.617389
								SMIM14	0.635367		HIC1	0.617641
								EMP3	0.635524		PSMB9	0.617722
								LURAP1L	0.635589		LOC442028	0.617752
								MRPS17	0.635662		TMEM239	0.617752
								HEMK1	0.635669		PRKCQ	0.617887
								AFAP1	0.635808		MYOF	0.618004
								CTNNAL1	0.635856		LOC107986409	0.618012
								TCEA3	0.635916		IDUA	0.618049
								KCNJ3	0.63593		NAT8L	0.61806
								P3H3	0.635978		POTEF	0.618162
								LSM3	0.635982		ODF2	0.618181
								CHRNA5	0.636012		MRPS25	0.618247
								STK33	0.636037		APOBEC3G	0.618291
								EMILIN3	0.636326		MIEN1	0.618339
								DLGAP1-AS1	0.63697		CARNMT1	0.61838
								LMO4	0.636976		ME2	0.618498
								E2F5	0.637013		ABHD11	0.618589
								DAZAP2	0.637035		FXYD5	0.618592
								CD99P1	0.637038		DHX37	0.618705
								CD99P1_1	0.637038		SHMT2	0.618798
								HLA-B	0.637055		C19orf48	0.61882
								PXDC1	0.637195		HSD3B7	0.618871
								SAR1A	0.637232		PTP4A3	0.618898
								RASL10B	0.63743		SPIN4	0.619178
								LINC01337	0.63743		FOXM1	0.619304
								IGBP1	0.637491		ZCCHC24	0.619444
								TOMM5	0.63763		SOD2	0.619661
								THOC7	0.637663		MASTL	0.619824
								DBF4B	0.637851		SHC4	0.619857
								RASGRF2	0.637878		TIMP1	0.62
								PRICKLE3	0.63804		FLOT1	0.620004
								CIB1	0.638064		C2CD4C	0.620076
								TGFBR3	0.638144		PLXDC1	0.620152
								DIAPH3	0.638171		PODXL	0.620304
								IARS2	0.638189		VANGL1	0.62031
								IGFBP4	0.638268		POMT2	0.620321
								FIZ1	0.638326		SUMF2	0.620328
								CUEDC1	0.638331		PLA2G3	0.620461
								MSI1	0.638336		SLC45A1	0.620622
								RAB39A	0.638445		JADE1	0.62069
								CHM	0.638492		PRXL2A	0.620866
								TIMM8B	0.638579		PXYLP1	0.620903
								FAM111A	0.638594		TNFSF4	0.621135
								TEDC1	0.6386		HEY1	0.621186
								HIVEP3	0.638779		RHOQ	0.621231
								FMNL1	0.639002		CHKB	0.621488
								BEX3	0.63903		CCT6A	0.621576
								ZNF446	0.639161		RBP5	0.621643
								ANKLE1	0.639206		OXER1	0.621703
								OXCT1	0.639217		SH2D5	0.621712
								GSKIP	0.639302		GNG8	0.621862
								TCP11L1	0.639313		ARHGAP11A	0.621889
								CDT1	0.639346		SLC49A4	0.62197
								NCAPH2	0.639366		EIF1AX	0.622179
								HSPH1	0.639425		CDCA2	0.622266
								PKD2	0.639442		IBA57	0.622362
								ALG12	0.63959		ANKLE2	0.62238
								SLC35E4	0.639633		OPA1	0.622621
								LIMD2	0.639661		ETHE1	0.622695
								RB1	0.639802		LRPAP1	0.622717
								EHMT2	0.639828		DARS1	0.622798
								MCM6	0.639874		CENPW	0.622807
								ADAMTS10	0.639989		LOC105372310	0.622842
								TMEM256-PLSCR3	0.640043		PCGF5	0.622918
								DAG1	0.640122		PKMYT1	0.623213
								ATP11C	0.640403		USB1	0.62335
								OPA1	0.640419		THYN1	0.623374
								RING1	0.640544		CLPSL2	0.623437
								RCC2	0.640548		XBP1	0.623549
								GPR180	0.640561		HOXA3	0.623584
								MTX3	0.640684		BCL7C	0.623636
								MOSPD3	0.640746		SNRPA1	0.62378
								CENPJ	0.640888		RAB3D	0.623797
								FAM114A1	0.640905		IMMP2L	0.623822
								FKBP8	0.641087		LOC105371480	0.623938
								MYCNOS	0.641179		ANGPTL4	0.623997
								IQCK	0.641252		FJX1	0.624077
								BLOC1S5	0.641286		HPRT1	0.624219
								SAMD4A	0.641302		HOXC-AS2	0.624222
								LOC100506178	0.641546		LY96	0.624222
								MSH5-SAPCD1	0.641546		WNT5B	0.624222
								WDR19	0.641596		NCK1	0.624271
								LOC105369250	0.641685		ZNF688	0.624412
								HOXB-AS2	0.641769		NUDT1	0.624473
								ATAD5	0.641939		KCNQ5-DT	0.624491
								PCNA	0.642006		RGS19	0.624568
								EGFL7	0.642025		ZBED1	0.624607
								AKNA	0.642199		ZBED1_1	0.624607
								HLA-C	0.642208		FAM24B	0.624851
								EME1	0.642225		TMSB15A	0.625022
								FYN	0.642229		ORAI3	0.625461
								IFRD2	0.642232		SGPP1	0.625604
								TAF8	0.642473		RFXANK	0.625653
								ECHDC1	0.642779		RHPN2	0.625675
								HELZ2	0.642791		SLC2A6	0.625689
								APEH	0.642798		ZNF93	0.625736
								RARG	0.642853		ZNF85	0.625934
								CDK5RAP3	0.643017		RAB39A	0.625934
								MAGED2	0.643031		NAT14	0.626025
								NAPG	0.643193		ME3	0.62605
								LOC105378011	0.643208		BTBD19	0.626144
								HSPBP1	0.643472		YIPF3	0.626185
								LINC01003	0.643515		COMMD3-BMI1	0.626185
								LOC642361	0.643769		HTR7P1	0.626212
								PNKP	0.643771		TEK	0.626341
								CCN3	0.643856		ARL6IP4	0.62651
								EIF5	0.643856		MINDY4	0.626517
								DDX52	0.643979		LOC105372707	0.626577
								NID2	0.644033		SLMO2-ATP5E	0.626704
								CBFB	0.644056		CAV1	0.626755
								ENO2	0.644061		TMEM91	0.626783
								HMGB3	0.644217		LBX2	0.626865
								PDHB	0.644235		ADAMTS1	0.626918
								RTF1	0.644341		ACOX3	0.627012
								POLR2I	0.644427		SOX4	0.627027
								IRAK3	0.644556		MED11	0.627054
								PLD2	0.64472		RLIM	0.627112
								KIAA1217	0.644735		ACAP2	0.627234
								PDPN	0.644905		LINC01137	0.627248
								ZC3H7A	0.644935		FGFBP3	0.627582
								BBS2	0.644987		RNA28SN4	0.627703
								PPP1R3D	0.645039		CNDP2	0.627757
								MYO1C	0.645048		PPHLN1	0.627813
								NSD1	0.645054		YWHAE	0.627954
								CYB561D2	0.645074		DUT	0.628031
								B4GALT1-AS1	0.645083		FAM86DP	0.628031
								PI4KAP1	0.645083		NAT1	0.628031
								PRR3	0.645146		RASL10A	0.628031
								RAB23	0.645189		MYADM-AS1	0.62829
								MIR22HG	0.645192		PLAUR	0.628524
								PIEZO1	0.645317		NOL3	0.628582
								MRPS34	0.645318		RAB11FIP2	0.628663
								SCARB1	0.645464		RASL10B	0.628728
								NELFE	0.645473		FAM111A	0.62883
								BBIP1	0.645538		OXCT1	0.628865
								LOC105372310	0.645717		SMC2	0.628895
								DYNC2I2	0.645785		STIL	0.629151
								TMEM87B	0.645852		STOM	0.629174
								DHRS1	0.645992		CSAG3	0.629211
								MYH14	0.646121		TMEM217	0.629252
								SMC3	0.646163		THBS3-AS1	0.62929
								PSMD10	0.646211		LOC100134868	0.629425
								BLVRB	0.6463		SPOP	0.629572
								IREB2	0.646407		NUSAP1	0.629682
								FLII	0.646455		ITGB5	0.62982
								PLA2G3	0.646619		BCKDK	0.629827
								ADGRE5	0.646633		RGS10	0.629986
								TACC1	0.646776		KIF23-AS1	0.630214
								SMG9	0.646827		FASN	0.630305
								HPRT1	0.646828		FNDC4	0.630305
								CBR3	0.646868		MIR4435-2HG	0.630326
								EDF1	0.646992		KCNN3	0.630368
								PRPS1	0.647044		RIN1	0.630653
								ANKLE2	0.647057		GDE1	0.630664
								DNPEP	0.647064		NASP	0.630816
								NCSTN	0.647164		FIBP	0.630819
								COA1	0.647189		CEBPA	0.630893
								CYBA	0.647438		C12orf76	0.630897
								SGO2	0.647442		SAR1A	0.631024
								SCMH1	0.647595		SSB	0.631134
								ATP5F1D	0.647599		SUCLG2	0.631175
								WFDC1	0.647698		TMEM256	0.631275
								COL15A1	0.647894		HEXD	0.631305
								IPO9	0.647928		TMEM14A	0.63134
								SCN5A	0.648005		ACOT11	0.631382
								GUCY1A2	0.648036		MYO5A	0.631437
								ELOA-AS1	0.648097		LRP5	0.631456
								CNPY3	0.648147		LOC105371703	0.631563
								DDIAS	0.648209		PTGER4	0.631563
								GTPBP6	0.648273		CPZ	0.631613
								GTPBP6_1	0.648273		POLE2	0.631792
								FMNL3	0.648359		PNKD	0.631792
								RECQL4	0.648382		PIK3CD	0.631822
								MACROH2A2	0.648412		LOC105376235	0.632083
								PIGO	0.648506		TDRKH	0.632096
								SLK	0.648539		SCN3A	0.632155
								BCKDHB	0.648588		WDR36	0.632268
								FTH1	0.648781		HAUS8	0.632342
								ARPP19	0.648818		MGC12916	0.632459
								FAM111B	0.64896		HTRA1	0.632491
								IL27RA	0.649093		HCG15	0.632738
								LOC105374470	0.649093		CNOT6	0.632973
								ASPHD2	0.649119		TAPBPL	0.633104
								IKBKB	0.649146		OLMALINC	0.633152
								TMEM67	0.649207		AP1S2	0.633172
								UBL3	0.649283		BBS2	0.633172
								ZNFX1	0.64934		GLRX3	0.633218
								ROCK2	0.649442		SLC2A13	0.633287
								XRCC3	0.649494		SCCPDH	0.633337
								KDM4D	0.649615		UACA	0.633362
								NANOS3	0.649637		CPT1A	0.633443
								MTBP	0.649646		RASSF7	0.633461
								TNPO2	0.649648		LRIG3	0.63351
								SMC4	0.649889		WNT3	0.633608
								TNS1	0.649922		CSE1L	0.633706
								C16orf87	0.649982		DGKQ	0.63392
								ERCC2	0.64999		NUP155	0.634199
								CEBPG	0.650167		DAXX	0.634374
								NUSAP1	0.650209		RCC1L	0.634449
								WDR36	0.650311		MGAT2	0.634508
								IRF7	0.650345		LOC101929638	0.634518
								HMGB2	0.650418		DDIAS	0.634545
								ZFPL1	0.650587		MED14	0.634789
								STK11IP	0.650651		HOXC11	0.634825
								PAWR	0.650666		SGSM3	0.634925
								GATAD1	0.650765		RFC3	0.63499
								NUF2	0.650791		SRRD	0.635105
								NRSN2	0.650871		NEDD9	0.635118
								GAGE13	0.650897		COCH	0.635351
								OAF	0.650958		TRIM23	0.635589
								NPPC	0.650971		ZNF711	0.635589
								XBP1	0.651045		KIAA0930	0.63583
								MTFR2	0.651196		NAAA	0.635946
								C1orf35	0.651228		STRN3	0.635961
								LRRC45	0.651305		ADIPOR2	0.636259
								SPC25	0.651336		PNMA1	0.636271
								RUVBL1	0.651369		H2AW	0.636416
								RIPK2	0.65149		KCNAB3	0.636439
								LINC00882	0.6516		SOCAR	0.636453
								ALDH3A2	0.651612		TRAF3	0.636864
								ZNF37BP	0.651639		ZDHHC9	0.637211
								COL4A1	0.651659		KANK2	0.637385
								RHPN2	0.651718		LENG8-AS1	0.63743
								STRN	0.651776		YIPF6	0.637643
								ILVBL	0.651785		LETM2	0.63767
								RGL2	0.651951		UBL7-DT	0.637718
								LOC107984489	0.652548		GUSB	0.637727
								GGH	0.652572		SARS2	0.637794
								LOC105376171	0.652729		SLC27A1	0.637933
								BRCC3	0.652758		MICALL2	0.638212
								ENOPH1	0.652817		RASSF8	0.638302
								ACAP2	0.652817		GGT5	0.638402
								SOD1	0.652862		PROCA1	0.63843
								MOB1A	0.65293		ITGA9	0.638492
								LRATD2	0.652996		CUTA	0.638527
								RNPEPL1	0.653021		VEGFB	0.638665
								PTGER4	0.653114		PPP1R21	0.638841
								FAM120A	0.653156		SEMA4B	0.639161
								CPNE7	0.65324		NCL	0.639248
								MUTYH	0.653298		PSMC5	0.639457
								MAPK9	0.653461		DENND3	0.63946
								SF3B5	0.653494		GSTM4	0.639463
								PHLDB1	0.65371		BBS1	0.639493
								IFT20	0.65391		C11orf49	0.639557
								SGSH	0.653928		KNTC1	0.639705
								GPC3	0.65394		AZIN1	0.639744
								RAMP2	0.654004		MOV10	0.639926
								LINC02321	0.654225		NUDT22	0.639936
								MAGED4B	0.654296		STK17B	0.640043
								TMEM97	0.654486		IFRD2	0.640048
								MXD3	0.654606		NPHP4	0.640157
								HPS3	0.654613		ITPKA	0.640212
								TBC1D2B	0.654623		NCAPH	0.64025
								NNT-AS1	0.654671		IVD	0.640256
								RPP38	0.654865		GMPPB	0.640283
								LHFPL2	0.654985		PSD	0.64029
								LOC107986522	0.655089		RBP7	0.640306
								DDX59	0.655219		DNPEP	0.640361
								FADS3	0.655298		ENOPH1	0.640494
								ATPAF1	0.655554		VWCE	0.640508
								SMIM1	0.655554		PSMA3	0.640561
								PAPPA	0.655792		SRI	0.64062
								USP11	0.655833		CHST14	0.640687
								ATP6V0A2	0.655884		CFAP300	0.640718
								POMT2	0.655929		CNTN1	0.640845
								CISD3	0.656046		EDEM2	0.640888
								ABHD14B	0.656072		OIP5	0.640939
								BCL7C	0.656112		THG1L	0.64096
								SPTLC1	0.656156		CCDC96	0.640997
								TMED5	0.656188		LOC101927673	0.641029
								MACROD1	0.656268		FAM20C	0.641029
								SMO	0.656297		TSPO	0.641092
								CYREN	0.656324		ASIC3	0.641242
								ITM2C	0.656366		CBFB	0.641322
								ADIPOR2	0.656401		CPNE1	0.641332
								PCGF5	0.656402		FDFT1	0.641452
								RASA4	0.656516		EPN2	0.641546
								DDOST	0.656556		FAM153A	0.641546
								LOC101929188	0.656569		NBEAL2	0.641732
								KCNQ5-DT	0.656768		CTXN1	0.641778
								DNAJC18	0.656813		UCHL1	0.641784
								HOXB-AS4	0.656949		TMEM134	0.641841
								ATRAID	0.657016		D2HGDH	0.641887
								MLH1	0.657073		CMC1	0.641926
								MIPEPP3	0.657112		HIF1A	0.641952
								SLC44A2	0.657213		TFE3	0.642178
								ACTN4	0.657216		VCP	0.642181
								FAHD2B	0.65728		HRH1	0.642256
								SOX4	0.657379		GAGE2A	0.642457
								SLC8B1	0.657475		ITGB1	0.642521
								NECAP2	0.657541		MYL6B	0.642659
								UCKL1	0.657571		LOC100505555	0.642678
								RGS5	0.657608		FAM189B	0.64276
								CDO1	0.657739		ZFYVE27	0.642777
								S100A3	0.657747		CIT	0.642843
								SPACA6	0.657747		MREG	0.642878
								SNX27	0.657771		CCDC85C	0.642926
								PIGQ	0.65779		CST3	0.643066
								SMAD4	0.657925		MCM8	0.643089
								SFXN2	0.658049		SHISA4	0.643208
								TFCP2	0.658129		ABCD1	0.643251
								HSF4	0.658142		MFN1	0.643256
								TMEM165	0.658379		NAV2	0.643316
								CYTH3	0.658736		CYB5R2	0.643409
								SPEF2	0.658774		PAQR7	0.643479
								CMTR1	0.658824		S100A4	0.643595
								COL6A3	0.658963		PLEKHB1	0.643651
								LOC105370027	0.65903		CDAN1	0.643696
								COCH	0.659072		SECTM1	0.643856
								ASMTL	0.659142		ARL1	0.64409
								ASMTL_1	0.659142		ZBTB32	0.644125
								ESYT1	0.659203		SLIT2	0.644171
								LOC442028	0.659318		HAUS2	0.644202
								TONSL	0.659345		SERAC1	0.64426
								RTL6	0.659388		TOMM5	0.644355
								UXT	0.659563		AAAS	0.64442
								MRE11	0.659595		TRAM2-AS1	0.644447
								LOC105374306	0.659798		DNM1	0.644455
								ECI1	0.659815		LOC101928274	0.644905
								NASP	0.659916		GLTP	0.645239
								MYOF	0.659945		SMIM4	0.645271
								GPR161	0.659965		ZNF584	0.645318
								PSME3	0.660219		COL3A1	0.645357
								MCRIP1	0.660336		KIF18A	0.645381
								GTF2H2	0.660581		LRRC17	0.645428
								GABPA	0.660658		UROD	0.645437
								CEP112	0.66069		MELK	0.645549
								ERCC1	0.660715		OSCAR	0.645717
								PI4KA	0.660741		CCT2	0.645719
								LYN	0.660794		NTN1	0.645771
								ARHGEF17	0.660838		RCAN1	0.645845
								MCM3	0.660898		ZNF232-AS1	0.645869
								SHARPIN	0.660902		CCNDBP1	0.645967
								TH2LCRR	0.661198		SFI1	0.646174
								FECH	0.66122		STX6	0.646183
								DLEU2	0.661251		COL4A1	0.646296
								JADE1	0.661253		MED10	0.646363
								SECISBP2	0.661306		LRIG1	0.646573
								NDST1	0.661377		ENKD1	0.646639
								LSP1	0.661415		RBCK1	0.646644
								DISC1	0.661429		GFUS	0.646649
								ARHGEF26	0.661435		DYNC2I1	0.64675
								SUSD1	0.661575		SMYD2	0.646984
								SC5D	0.661613		ZBED5-AS1	0.647119
								FOXRED1	0.661639		DNMT1	0.647125
								RSPH3	0.661688		ABHD14B	0.647385
								SH3RF3	0.661713		NMI	0.647631
								TRAF7	0.661741		COPZ2	0.647728
								GCA	0.661759		PAFAH1B2	0.647773
								PLPP2	0.66188		MROH6	0.647858
								HNRNPA1P10	0.661895		HSD11B1L	0.648015
								SMIM30	0.661899		OLFML1	0.648015
								TRIM5	0.661995		ALDOC	0.648097
								MOSPD2	0.662032		ENTR1	0.648106
								ATP5MC2	0.662181		NAGA	0.648106
								NECTIN2	0.662194		PXN-AS1	0.648129
								C2CD5	0.662397		PDLIM7	0.648192
								FAM171A1	0.662441		TRMT2A	0.648229
								ARHGAP11B	0.662499		TRAF2	0.64838
								TRAM1	0.662524		DCP1A	0.648388
								OXER1	0.662624		CPT1C	0.648401
								ARHGAP4	0.662639		LMF2	0.648422
								INAVA	0.66265		CYB5B	0.648465
								TMEM178A	0.662813		ELOVL3	0.648475
								CBX4	0.662889		ANXA7	0.648639
								PARP9	0.663208		KYAT3	0.648823
								DPYSL5	0.663513		LRRC32	0.648874
								CEP128	0.663603		EGR3	0.648951
								UPF3A	0.663661		DHX40	0.648976
								HASPIN	0.663797		GAGE10	0.649093
								LDAF1	0.664183		DYNLT1	0.649107
								HMX1	0.664297		ZFHX3	0.649272
								MMP23A	0.664297		LOC729867	0.64929
								ABHD11	0.664325		ADGRG1	0.649353
								BBS4	0.664358		BZW2	0.649355
								TP73-AS1	0.664358		CDC26	0.649532
								POLR3GL	0.664539		RAB8B	0.649668
								NACAD	0.664633		ILVBL	0.649691
								PRKD2	0.66468		ESCO2	0.649743
								GNL3L	0.664682		PCYT2	0.64977
								RND1	0.66473		TNS2	0.6498
								MPHOSPH9	0.664955		TMEM135	0.649922
								SAT1	0.664958		CSNK1D	0.649961
								SLC66A3	0.665016		BIRC5	0.649989
								DHRS4L2	0.665222		SCARNA12	0.650052
								FAH	0.665253		PRKCD	0.650058
								PSME4	0.665352		NR2F6	0.650205
								EBF4	0.665361		LOC729683	0.650254
								FNDC4	0.665381		ATAD5	0.650297
								MTA3	0.66539		ERLIN1	0.650328
								LOC105370047	0.665421		SMAGP	0.650335
								LGALS1	0.665434		RASGRF2	0.650391
								ZBTB33	0.66546		HOXA11-AS	0.650397
								DPYD	0.665511		ARL4D	0.650551
								MELTF	0.665542		CHPT1	0.650575
								PGAP2	0.665604		RPS18P9	0.650629
								HOTAIR	0.665655		MSRB3	0.650756
								MRGPRF	0.665703		DHPS	0.650929
								SYNC	0.665707		LINC01003	0.651105
								KANSL1-AS1	0.665724		NEIL1	0.651168
								SHISA4	0.665759		MCM10	0.651196
								ANKRD6	0.665846		EXOC4	0.651371
								FBXO4	0.665905		C1orf174	0.651423
								TRMT2A	0.666055		VRK2	0.651508
								NADSYN1	0.666061		FLVCR1	0.651644
								TTC28	0.666222		UBE2C	0.651698
								MCTS1	0.666321		MCRIP2	0.651702
								TNRC18	0.666356		TMEM225B	0.651854
								PYROXD1	0.666369		RNF135	0.651864
								MDH1	0.666474		PIEZO1	0.651904
								NHLRC2	0.666489		ARL4A	0.651907
								NPTN	0.666545		PTPN14	0.651985
								DNAJB14	0.666547		LOC105372253	0.652077
								RTCA	0.666749		RDH5	0.652077
								PACS1	0.666786		MAPKAPK3	0.652236
								TPCN1	0.66679		CIB1	0.652278
								ZNF688	0.666889		LOC102724159	0.652324
								ZNF511	0.667043		SLC66A1	0.652439
								NQO2	0.667151		CENPBD1P1	0.652496
								LOC101928824	0.667425		ITPRIP	0.652547
								MED9	0.667425		DIMT1	0.652765
								OCLN	0.667425		DYNC2I2	0.652771
								VPS9D1	0.667425		RNASEH2A	0.652786
								RLIM	0.66752		DDR2	0.65301
								VPS28	0.667619		C1QL4	0.65306
								NTAQ1	0.667711		CCDC57	0.653078
								MLEC	0.667735		TVP23C	0.653096
								PRPSAP1	0.667843		GAREM2	0.653149
								NUDT22	0.667856		RTCA	0.653232
								AASDHPPT	0.667914		FOXRED1	0.653325
								COASY	0.667922		LSM3	0.653349
								TMEM123	0.667969		BAG3	0.653411
								PAPSS2	0.66827		KCTD15	0.653539
								SREBF2	0.668291		TNFRSF14	0.653637
								HSD17B11	0.668313		TLN2	0.653692
								TREX1	0.668453		IRAK3	0.653695
								CBS	0.668465		MDM2	0.653777
								CST3	0.668593		HDHD3	0.653824
								RFC4	0.668609		RGL2	0.653874
								DSCC1	0.668851		H2AC15	0.65391
								MED10	0.668931		MIS18A	0.653956
								ALKBH6	0.668932		ELF1	0.654109
								ERG28	0.669072		ZFYVE19	0.654109
								TPX2	0.669076		TRPV4	0.654261
								OSBPL11	0.669083		TAF1	0.654328
								STEAP1B	0.669182		FADD	0.654397
								NBL1	0.669329		EDEM1	0.65442
								BUD13	0.66934		GJC1	0.654585
								NAGLU	0.669362		EMP3	0.654644
								FARP1	0.669381		RAB21	0.654671
								RASIP1	0.669496		RIBC2	0.654784
								RPL24	0.669595		CDCA8	0.654819
								YIF1A	0.669598		MOSPD3	0.654924
								MSMO1	0.669602		LOC105372308	0.65495
								HS2ST1	0.669602		PLEKHG4	0.654998
								ENTPD1-AS1	0.669851		HIVEP3	0.655005
								MARCHF9	0.669851		CCR10	0.655029
								LAMB1	0.66993		WDR55	0.655165
								FHOD1	0.669979		KIF2C	0.655172
								LOC100505728	0.670018		SGSH	0.655315
								TMBIM1	0.670021		SNAP23	0.655377
[truncated: 647 more rows]

## Sheet: Supplementary Data 2
Supplementary Data 2. RD and JR1 commonly modulated genes in HALLMARK_MYOGENESIS, FRIDMAN_SENESCENCE_DN and RAMALHO_STEMNESS_UP gene sets.
HALLMARK_MYOGENESIS					FRIDMAN_SENESCENCE_DN					RAMALHO_STEMNESS_UP
	Log2FC of 56 up-regulated genes out of 200 total genes					Log2FC of 10 down-regulated genes out of 13 total genes					Log2FC of 120 down-regulated genes out of 196 total genes
GENE	RD	JR1			GENE	RD	JR1			GENE	RD	JR1
ACTC1	1.55853	2.15501			BMI1	0.504283	0.813587			MDFI	0.310009	0.312572
CHRNA1	1.37597	1.31797			CCN4	0.858385	0.965235			CCND1	0.392966	0.358813
CDKN1A	1.68397	1.44147			CCNB1	0.758247	0.595652			CPXM1	0.24688	0.374578
DMPK	1.16735	1.0795			CDC25B	0.573281	0.506842			ACAT2	0.331566	0.390561
BIN1	1.38889	2.02362			E2F4	0.761986	0.89125			FKBP11	0.874173	0.430613
TNNT2	1.19993	1.34097			EGR1	0.608583	0.38486			PLS3	0.40137	0.463696
MYOG	1.49746	1.56948			ID1	0.622027	0.411945			GCLM	0.513778	0.485148
HSPB8	1.37319	1.15287			LAMA1	0.908284	0.796641			TOM1L1	0.597195	0.511816
PRNP	1.19959	1.1793			LDB2	0.945552	0.905535			PKD2	0.639442	0.52281
PPP1R3C	1.1541	1.39332			MARCKS	0.674977	0.782063			UPP1	0.738495	0.555092
RYR1	1.31783	1.26546								SOCS2	0.754545	0.569438
NCAM1	1.33706	1.80712								NUP35	0.623463	0.576501
MEF2A	1.19375	1.63857								ELOVL6	0.521285	0.580139
PDE4DIP	1.15881	1.32084								CRTAP	0.526443	0.586992
MYL1	3.97982	3.53754								PIGX	0.619451	0.602853
AGL	1.05272	1.21239								SUCLG2	0.461645	0.631175
TNNI1	1.81205	1.36669								KCNAB3	0.756467	0.636439
SGCD	1.10784	1.59568								ITGB1	0.544231	0.642521
MYL4	1.45008	1.35425								WDR55	0.872733	0.655165
ACTN2	1.0873	1.67816								GAS2	0.676074	0.657894
ERBB3	1.05032	1.33944								BLZF1	0.770832	0.658261
MYBPH	1.1706	1.79518								RNF145	0.693515	0.66497
PPFIA4	1.24598	1.11386								TRIP6	0.78916	0.664984
MAPRE3	1.34286	1.48627								MPDU1	0.698507	0.68651
HRC	1.69464	2.44637								SRSF6	0.744319	0.689901
CKM	1.56146	2.86286								IARS2	0.638189	0.692571
TNNC2	1.5836	3.02842								ADAM9	0.759279	0.694445
KLF5	1.20895	1.44154								EIF3J	0.697437	0.703213
MYLK	1.06922	1.24354								RCN1	0.732153	0.706838
MRAS	1.74723	1.80319								SMARCAD1	0.672114	0.714577
PYGM	1.10375	1.1326								UTP20	0.753033	0.719289
KCNH2	1.27368	1.29691								COPS4	0.716817	0.725953
MYOM2	1.45148	1.47555								DTYMK	0.713062	0.728721
MEF2C	1.34506	3.02718								RNF138	0.563863	0.730843
TCAP	1.05009	1.20945								TXNRD1	0.830236	0.733969
LDB3	2.3356	2.77769								COPS7A	0.632859	0.736532
MYH8	1.90573	2.62449								PRPSAP1	0.667843	0.741914
MB	1.26149	1.30629								NOP58	0.847021	0.745116
GNAO1	1.0461	1.1964								SLC7A6	0.890376	0.747912
CAV3	1.46211	1.13704								JAGN1	0.743539	0.753085
MYH2	1.18238	2.31283								FHL1	0.605069	0.759463
MYOM1	2.72875	3.50557								SEC23A	0.76782	0.761246
CD36	2.04231	1.62948								GHR	0.730884	0.766154
SGCG	1.21736	1.33202								SMAD2	0.741195	0.775897
MYOZ1	1.15024	1.19751								RNFT1	0.915136	0.775912
PGAM2	1.06088	1.76977								RNF4	0.852832	0.781192
SORBS1	1.10375	1.43211								CTTN	0.889962	0.781627
TNNT3	1.14101	2.12906								STAM	0.740444	0.783455
SPDEF	1.05063	1.08168								ACADM	0.817026	0.783598
CASQ1	1.27705	1.27734								TCEAL9	0.88356	0.783611
CASQ2	1.17713	2.86051								PPP2R1B	0.80082	0.785971
GJA5	1.13871	3.06883								LSM2	0.700893	0.791343
MYF6	1.11757	1.21874								GCAT	0.882366	0.799124
APOD	1.23266	1.18242								PACRGL	0.844749	0.805442
CACNG1	1.16993	2.62393								SRSF3	0.780401	0.805803
CKMT2	1.07724	1.07039								ERCC5	0.72685	0.806848
										WDR43	0.83289	0.809573
										TBRG1	0.940428	0.81322
										TARS2	0.819488	0.81448
										XPOT	0.853641	0.814563
										LRRC58	0.722042	0.81806
										YAP1	0.698844	0.818779
										PEX7	0.779329	0.819564
										DNAJB6	0.865841	0.820021
										LAS1L	0.8766	0.8324
										FCF1	0.732224	0.834897
										GNL2	0.906051	0.837558
										GCSH	0.894041	0.838541
										XPO1	0.697876	0.842801
										LAPTM4B	0.889858	0.843447
										MRPL17	0.731117	0.844661
										MRPL34	0.882814	0.846989
										PPA1	0.925571	0.849724
										USP9X	0.855767	0.851073
										PDCD2	0.859904	0.853057
										FBXO8	0.784186	0.856025
										ARCN1	0.853615	0.85816
										PPP1R2	0.744249	0.868095
										TGS1	0.911397	0.872834
										ROCK2	0.649442	0.874802
										ALDH7A1	0.978552	0.878117
										MPHOSPH10	0.911253	0.879207
										CTBP2	0.814403	0.880196
										SMAD1	0.706383	0.88395
										FASTKD5	0.914597	0.887806
										YWHAB	0.785715	0.888859
										LIG3	0.793138	0.889789
										KIF2A	0.683375	0.892649
										MRPS10	0.852395	0.892859
										PLA2G6	0.855795	0.893389
										GRWD1	0.868077	0.900421
										GLO1	0.873289	0.9017
										CENPC	0.85452	0.904371
										SNX12	0.943788	0.907774
										GFER	0.857811	0.914846
										DCTPP1	0.828293	0.919553
										ZFX	0.948483	0.921092
										TXNDC9	0.966103	0.922168
										PSMD11	0.869474	0.922406
										MRPS2	0.839377	0.923627
										INTS5	0.922281	0.92374
										BPNT2	0.793753	0.925067
										SH3D19	0.814304	0.92622
										UBE2T	0.817748	0.926515
										TBC1D15	0.855418	0.930737
										STXBP3	0.934827	0.939577
										FKBP9	0.871077	0.944208
										RCL1	0.878336	0.951512
										ARIH1	0.91479	0.956131
										TBRG4	0.983192	0.962578
										CDK2AP1	0.807149	0.963032
										ZC3H14	0.816514	0.967325
										TGIF2	0.91823	0.970755
										TJP1	0.770354	0.97142
										COPRS	0.979961	0.975335
										RSRC2	0.946519	0.975585
										ZNF639	0.915215	0.976655
										EIF4G2	0.801928	0.980322
										SAPCD1	0.598259	0.982994
										YWHAH	0.793124	0.983174
