# Supplementary material for: MYOD-SKP2 axis boosts tumorigenesis in fusion negative rhabdomyosarcoma by preventing differentiation through p57Kip2 targeting
Source: Nat Commun. 2023 Dec 15;14:8373. doi: 10.1038/s41467-023-44130-0 (PMC10724275; doi:10.1038/s41467-023-44130-0)
Supplement: Supplementary file 6 — Source Data [file 41467_2023_44130_MOESM6_ESM.xlsx]

## Sheet: Fig. 1a
Figure 1a
GSE66533	GSE14333	GSE108474	GSE111678	GSE14827	GSE16011	GSE26673	GSE31684	GSE32676	GSE32701	GSE34620	GSE39671	GSE42743	GSE43580	GSE64019	GSE64415	GSE7553	GSE7696	GSE87371	GSE9843		GSE2658	GSE16476	GSE9891	GSE9103	GSE2109	GSE2109	GSE2109	GSE2109
Rhabdomyosarcoma (GSE66533	Colon (Sieber)	Brain tumor	AML	OSTEOSARCOMA	GLIOMA	Burkitt Lymphoma	Bladder	Pancreatic	Esophageal	Ewing Sarcoma	CLL	Oral Cavity	Lung	Rhabdoid	Ependymoma	Melanoma	Glioblastoma	B-cell Lymphoma	Hepatocellular Carcinoma	Medulloblastoma	Myeloma	Neuroblastoma	Ovarian Cancer	Skeletal Muscle	Breast cancer	Cervix	Endometrium	Kidney
12.33	8.31	7.09	6.69	8.05	6.2	9.88	7.88	8.29	9.32	9.8	7.23	7.77	7.86	9.24	7.92	8.66	6.91	8.91	7.47	9.5	7.41	6.99	7.84	6.36	7.71	7.28	6.48	7.16
11.11	8.71	7.52	6.06	7.67	7.39	9.29	7.77	8.17	9.04	9.67	7.16	7.69	8.88	9.61	8.44	8.01	9.16	7.79	8.51	9.59	8.27	8.38	7.63	6.62	7.09	7.84	6.97	6.97
12.28	8.25	6.9	8.86	8.16	6.82	9.13	8.76	7.76	9.55	9.2	6.26	9.18	8.37	9.12	7.93	8.46	7.92	7.91	9.06	8.62	7.92	8.17	7.39	6.06	7.07	7.19	7.86	6.6
12.16	7.83	7.69	7.86	7.29	7.43	10.36	7.64	7.8	8.89	9.2	7.11	9.17	8.29	8.97	7.59	8.1	6.98	7.98	8.93	9.7	7.55	8.27	7.97	5.89	7.63	9.68	7.19	7.05
12	8.83	7.1	9.08	9.05	7.32	9.43	8.15	7.03	9.99	9.82	7.64	9.9	9.92	9.47	8.21	8.1	6.98	8.47	9.28	8.83	7.87	8.02	7.47	5.96	7.42	8.63	7.91	7.06
9.75	8.59	7.26	8.24	8.38	7.9	9.23	9.63	8.74	8.88	9.36	6.45	8.49	8.81	9.73	9.07	7.79	8.61	8.71	9.77	9.11	7.02	8.24	7.51	4.76	6.88	8.92	8.82	6.46
11.86	8.47	6.85	7.38	8.31	6.67	9.72	8.25	7.26	9.27	9.91	6.78	8.46	7.88	9.46	7.36	7.41	8.74	7.93	7.55	9.62	8.46	8.75	7.75	6.15	7.33	8.33	6.5	7.19
12.44	8.84	8.16	6.96	7.61	7.44	10.03	8.51	7.41	9.13	9.42	7.22	8.53	10.37	7.64	7.9	7.44	9.41	7.32	7.74	8.39	7.89	7.98	7.87	6.08	7.85	7.56	7.86	6.92
12.01	8.62	7.54	6.22	8.48	7.59	10.08	9.38	7.47	9.48	9.82	6.88	8.97	8.5	9.63	7.6	8.07	7.46	8.19	6.97	8.91	8.72	8.28	8.88	5.86	7.98	8.46	7.34	6.94
11.97	8.3	6.65	7.79	7.28	7.1	8.74	9.84	7.38	8.33	10.7	8.69	8.84	7.86	9.61	7.29	8.09	8.46	7.89	7.9	9.1	7.66	8.55	7.84	7.13	8.11	7.22	7.48	6.58
12.12	7.82	7.98	7.58	8.13	7.41	9.62	8.08	7.39	11.67	10.06	6.88	8.32	7.36	9.06	7.94	7.45	7.84	7.91	7.02	9.42	6.7	9.38	7.48	5.83	8.46	7.07	7.37	6.27
12.43	7.95	6.48	8.28	7.17	6.83	9.76	9.86	7.82	10.29	8.76	6.83	6.93	8.29	8.43	7.85	8.94	9.46	8.52	8.11	8.16	7.29	8.87	7.8	5.9	9.49	8.12	7.84	5.28
11.96	8.23	6.85	8.03	8.55	7.69	7.84	10.01	7.44	9.53	9.84	6.4	9.06	8.93	8.63	8.23	8.17	7.76	8.36	7.68	8.48	7.56	8.73	8.04	6.32	7.27	8.15	7.94	7.15
11.69	8.9	7.58	8.13	8.84	8.4	8.74	9.6	7.05	9.62	9.93	6.98	7.95	8.08	9.29	8.34	7.85	7.65	8.13	7.15	8.02	7.39	7.68	7.74	5.52	6.55	7.41	8.39	6.37
10.49	8.18	7.23	6.41	8.53	6.82	9.8	9.26	7.17	8.9	10.6	7.39	7.78	9.59	8.61	8.13	6.67	7.72	8.52	8.35	10.15	7.38	9.01	6.67	1.49	6.72	8.35	7.29	6.61
11.75	8.95	7.03	8.16	8.34	7.06	9.55	9.3	7.25	9.47	8.77	7.2	8.71	8.17	8.66	8.18	7	8.22	8.17	7.37	8.23	8.35	8.3	7.1	3.02	7.95	8.3	7.66	7.25
10.87	8.45	7.21	8.36	9.28	6.96		8.73	7.67	9.84	7.97	6.53	8.72	7.91	9.17	7.95	7.49	7.68	8.68	8.11	7.87	8.07	7.56	7.54	5.46	7.18	7.59	6.79	7.18
11.18	8.9	6.7	8.09	7.58	6.98		8.22	7.08	8.97	8.51	6.23	7.93	6.61	9.25	7.75	7.88	6.92	8.1	7.11	7.6	7.9	7.04	7.51	5.74	7.48	6.78	9.42	6.82
11.99	7.75	7.44	7.59	7.89	7.77		9.2	7.71	10.01	10.75	7.12	9.85	8.29	9.01	7.65	7.6	8.08	9	7.79	10.06	8.12	8.35	9.05	6.68	7.11	8.78	7.88	8.3
11.24	8.39	7.19	7.81	8.83	7.06		8.17	6.91	8.44	8.69	7.89	8.77	6.6	9	8.5	8.22	8.06	8.32	7.93	9.69	7.78	8.51	7.73	6.5	7.72	7.64	7.31	6.14
12.22	8.24	7.31	6.15	7.55	8.2		9.19	7.98	9.32	8.21	7.85	6.73	8.14	9.06	7.36	7.54	7.14	9.06	8.95	8.74	7.92	7.82	7.67	6.69	6.6	8.02	7.69	6.85
11.35	8.14	6.88	8.33	8.64	7.45		8.73	7.58	7.33	9.3	5.91	10.27	8.7	8.44	8.08	9.88	7.72	9.32	7.85	9.61	6.74	8.68	8.99	5.97	7.42	8.94	8.14	6.57
12.38	8.72	7.59	8.27	7.54	7.37		7.23	7.21	9.59	9.55	6.54	9.8	6.99	8.68	8.4	7.78	7.89	8.08	8.82	9.17	7.89	8.59	10.11	6.35	7.45	8.3	8.21	6.64
12.01	7.24	8.55	8.3	8.52	8.48		9.1	7.13	8.48	10.43	8.15	9.28	9.35	8.59	7.32	8.27	8.21	8.01	7.28	10.12	7.47	8.14	8.37	5.73	6.75	9.69	7.32	7.35
11.58	8.98	6.8	7.97	9.05	7.02		8.21	7.17	8	9.73	7.1	7.64	9.23	8.96	8.26	7.71	8.12	8.06	8.14	8.3	7.71	8.85	9.5	6.1	7.64	8.18	8.31	7.51
12.08	9.24	6.97	8.65	8.41	6.39		7.79	7.14	8.26	10.48	6.69	6.83	9.62	8.92	8.07	8.45	7.79	8.23	7.71	9.58	7.21	9.14	9.31	6.22	8.82	8.82	7.37	7.06
9.61	7.87	7.11	7.65	8.01	7.39		8.09	7.16	7.75	9.1	6.71	9.25	7.14	8.73	7.66	8.3	7.92	8.46	8.88	8.81	8.07	8.73	8.67	4.34	7.63	7.9	7.9	6.91
12.07	7.34	7.37	8.19		6.87		8.31	7.87	8.82	9.33	8.21	7.85	9.38	9.04	7.06	8.15	7.44	7.95	7.94	8.12	7.91	8	8.54	5.78	7.48	8.11	7.72	6.58
9.77	7.45	8.27	7.92		8.76		8.09	6.81	9.46	8.46	7	9.11	8.29	9.21	7.57	8.1	8.09	8.68	8.49	8.66	7.96	8.3	9.01	5.8	7.15	8.39	7.84	7.42
10.71	9.56	7.22	6.74		6.84		8.98	7.67	8.33	7.72	7.28	7.43	7.07	9.52	7.28	8.8	8.35	7.83	8.12	8.51	7.19	8.43	8.98	5.97	7.35	8.81	8.57	7.35
9.24	8.7	7.36	8.72		7.34		10.8	7.29	10.9	9.15	6.3	8.37	8.19	9.33	7.69	8.62	7.7	7.84	7.76	9.23	7.37	7.67	7.92	5.76	7.71	8.2	7.26	6.77
11.26	9.33	8.09	7.88		8.94		8.67	7.35	9.1	9.24	6.67	8.3	8.72	8.83	7.81	8.42	8.45	7.73	8.21	8.48	7.6	8.8	8.18	6.33	7.11	8.59	8.51	5.79
11.66	9.21	6.83	8		8.77		6.55		8.73	8.93	6.31	8.94	7.52	8.7	8.28	7.85	8.54	8.73	8.29	7.56	6.12	9	7.97	6.46	7.44	6.6	8.02	6.93
10.69	7.77	7.37	7.65		7.35		8.13		9.25	8.17	6.9	8.33	9.52	9.42	8.66	9.16	8.23	8.51	7.64	9.27	8.14	8.43	8.67	6	7.61	8.82	8.41	7.15
9.92	9.08	7.51	8.17		7.75		8.35		9.59	10.32	6.45	8.08	8.34	8.6	7.56	7.75	8.62	7.98	8.75	7.76	7.54	8.86	9.02	5.49	7.06	8.93	8.1	6.38
11.04	8.89	7.89	7.56		7.9		7.91		9.14	8.46	8.09	7.63	8.92	9.2	7.54	7.09	7.29	8.54	8.97	7.84	8.06	8.1	8.73	5.96	7.54	8.69	7.61	5.58
10.81	9.92	6.67	7.96		7.55		8.44		9.29	9	5.85	8.81	7.24	9.17	8.19	7.7	8.78	8.42	7.38	7.76	7.28	9.13	9.03	5.69	6.8		8.11	6.22
12.05	9.23	6.96	7.95		6.77		7.3		8.88	10.14	7.63	8.05	6.83	7.96	7.77	7.62	8.43	8.53	8.2	8.33	7.27	8.37	8.18	6.99	7.62		8.55	5.98
7.7	7.96	6.68	6.35		7.52		10		9.38	10.45	7.36	8.64	8.98	8.24	7.73	8.23	7.81	7.7	8.69	8.93	8.33	7.94	8.6	6.39	7.59		7.54	6.1
11.29	8.51	7.39	8		8.09		7.85		8.29	10.83	6.69	6.53	9.16	9.19	9.05	6.62	7.13	8.18	9.28	7.92	7.68	7.41	8.69	6.68	7.63		7.15	7.17
12.31	8.65	7.16	7.7		7.17		10.59			10.13	6.42	6.65	7.93	9.21	6.76	7.98	8.5	8.43	9.18	8.61	8	9.56	9.28		7.75		7.77	10.02
10.19	7.93	6.96	7.76		7.34		9.73			8.7	8.88	8.44	8.5	8.74	7.2	7.91	8.05	7.66	8.59	7.88	7.6	8.42	8.99		7.29		8.02	6.85
11.9	8.16	7.65	8.93		7.88		8.97			9.82	8.29	7.44	10.26	9.03	8.05	7.33	7.59	8.23	8.2	7.85	7.69	8.2	8.92		8.82		9.78	6.8
11.3	8.16	7.43	8.9		7.84		8.47			8.52	6.89	9.1	8.71	8.46	8.63	8.17	7.58	8.19	8.71	8.42	7.66	6.62	8.28		7.33		8.15	6.72
7.97	8.92	6.55	5.84		7.99		9.29			11.23	6.32	5.85	7.77	8.45	7.67	7.36	6.96	9.33	8.12	7.94	7.39	8.5	8.38		7.12		8.51	6.23
9.91	7.87	7.32	8.33		6.92		7.48			9.41	7.61	7.18	8.92	8.26	7.75	6.9	8.3	8.4	8.58	8.67	7.56	8.5	7.78		6.05		8.43	6.15
10.22	8.94	7.19	8.68		7.06		8.62			10.72	6.51	7.28	7.86	6.99	7.61	7.29	7.59	7.52	7.62	7.61	7.46	9.1	8.64		7.54		7.8	7.29
10.53	8.27	7.44	6.84		8.85		7.64			8.86	6.7	7.96	9	8.76	8.31	8.65	6.81	7.91	7.15	6.89	8.35	8.41	8.28		6.8		7.92	7.09
11.25	7.86	7.19	8.11		7.71		8.55			9.84	6.94	7.84	9.91	7.69	8.08	7.26	7.32	7.95	7.87	8.77	8.43	8.53	7.98		7.03		8.66	6.89
12	8.24	6.39	6.63		8.27		8.88			9.65	6.25	9	8.49	8.59	7.58	7.52	8.59	8.77	7.65	8.51	8.46	7.55	7.8		7.74		8.11	7.71
12.07	8.24	7.23	7.21		8.38		8.13			7.25	6.04	8.34	9.62	9.39	8.48	8.18	7.76	7.91	7.87	9.14	7	7.75	7.82		7.52		7.91	6.64
11.39	8.4	7.95	8.05		8.42		8.52			8.36	7.52	8.37	7.76	9.6	8.23	8.3	8.74	8.74	7.73	9.59	7.68	8.2	8.14		7.27		8.64	5.81
11.35	8.27	7.13	7.24		7.86		8.21			9.39	8.65	7.65	9	9.74	8.01	7.84	8.29	7.77	8.45	8.08	7.64	7.85	7.7		8.08		8.81	7.3
11.58	7.77	7.31	6.15		7		8.2			10.37	7.5	8.11	8.73	9.36	8.73	7.45	7.86	8.33	7.9	9.01	7.13	7.76	8.52		7.01		8.11	7.17
9.39	8.42	7.28	6.76		7.16		7.75			9.65	8.48	8.95	7.93		8.25	7.41	7.55	8.68	8.62	8.26	7.33	7.91	8.19		7.23		7.62	6.75
8.49	8.61	6.85	6.94		7.88		8.77			10	6.91	8.22	7.77		7.29	7.54	7.77	8.47	8.27	7.85	6.52	8.1	9.57		7.68		7.71	5.97
12.15	8.26	6.97	7.41		6.55		8.65			9.71	7.82	8.52	7.05		8.03	8.76	7.84	8.42	8.09	8.96	7.11	7.79	8.58		7.63		7.39	7.27
10.99	8.8	7.45	7.55		7.33		8.92			9.3	7.06	10.62	11.34		8.26	8.35	7.82	8.84	10.29	8.65	7.76	9.12	8.16		6.55		7.81	6.94
	9.32	7.27	7.96		7.84		7.66			8.92	7.8	9.73	8.39		7.88	7.55	8.89	8.37	7.24	7.83	7.67	8.42	8.36		7.23		8.49	6.84
	8.2	7.16	7.83		6.84		9.67			9.01	7.25	8.48	8.09		8.1	7.7	8.06	8.59	7.44	7.65	7.86	8.36	9.47		7.86		7.98	6.52
	8.18	6.65	6.45		8.03		9.88			9.85	6	10.11	6.95		8.02	7.49	7.95	8.72	8.04	9.14	7.27	10.08	8.68		7.27		7.96	6.8
	9.1	6.48	6.26		8.11		10.1			9.18	7.25	6.4	9.12		7.89	7.24	8.32	8.43	8.34	8.54	7.04	7.64	8.3		8.86		7.92	6.58
	8.2	6.54	6.21		7.8		8.63			10.14	7.51	9.5	9.5		7.89	6.48	7.46	8.3	8.32	8.57	7.88	8.13	8.84		6.63		8	7.05
	7.81	7.06	7.48		7.46		8.46			10.68	8.19	8.7	8.41		8.23	7.25	7.31	8.42	8.16	8.4	8.82	7.92	7.9		6.49		8.57	5.36
	8.16	7.55	7.64		7.84		8.68			9.9	6.98	9.08	9.04		8.17	6.82	8.44	8.4	8	8.06	7.79	9.6	8.49		6.7		7.43	6.98
	8.69	7.23	8.11		7.79		7.59			9.7	7.05	7.33	9.58		8.13	6.78	6.97	8.92	7.4	9.16	7.04	9.18	7.42		6.84		8.06	7.56
	8.12	6.75	7.95		8.86		10.03			9.37	6.31	8.65	8.44		8.05	6.51	8.12	7.68	8.06	8.39	7.8	8.13	9.16		6.53		7.23	6.6
	8.49	8.19	7.18		8.93		8.68			8.75	6.6	8.04	9.65		7.59	7.31	7.3	8.27	8.05	8.58	7.79	8.61	8.52		6.65		8.84	7.21
	8.39	6.48	7.98		6.96		9.07			10.64	7.02	8.13	7.54		8.44	7.84	7.55	8.58	8.14	9.97	7.36	8.27	8.64		8.22		6.79	7.34
	8.64	7.37	8.58		7.67		8.72			10.35	6.78	6.92	8.4		7.91	8.21	7.72	8.53	8.37	8.35	7.11	7.97	8.58		7.07		6.97	6.97
	8.79	6.89	7.54		8.17		9.2			8.67	6.18	8.96	9.22		8.07	8.36	7.5	8.78	7.9	7.79	7.67	8.68	8.92		8.2		7.54	7.33
	8.26	7.6	6.74		6.56		7.6			8.78	7.29	6.94	7.64		7.8	8.3	9.03	8.54	8.24	8.4	7.96	7.68	8.57		8.51		7.02	6.84
	7.73	7.58	8.54		8.13		10.45			10.32	7.05	8.61	8.97		8.86	8	7.76	8.9	7.61	9.43	8.26	8.88	8.45		7.65		8.95	5.14
	8.84	6.35	8.12		8.2		9.67			10.26	7.9	8.21	8.18		7.33	6.87	7.45	8.34	8.51	7.7	7.61	8.95	9.01		7.08		8.09	6.07
	8.47	6.98	8.46		7.58		8.58			10.58	7.69	8.53	8.36		8.32	7.24	6.62	8.43	7.95	7.74	7.48	7.02	9.35		9.95		9.73	6
	8.75	7.03	8.74		8.1		8.38			9.23	6.67	7.63	7.17		8.05	7.66	7.53	8.69	8.22	8.22	6.39	7.91	8.93		7.79		8.06	6.5
	7.85	6.09	7.21		7.17		8.06			7.64	6.42	7.52	8.05		7.58	8.95	7.54	8.01	8.08	8.4	7.98	8.23	8.04		7.61		8.31	6.94
	9.19	7.43	7.51		7.27		8.96			7.36	6.82	9.66	8.14		9.94	6.96	7.42	8.26	9.33	7.84	7.93	7.55	8.75		7.88		7.65	6.62
	7.94	6.97	6.84		6.86		8.21			8.3	5.74	8.26	7.42		7.87	7.96	7.99	8.1	7.81	9.29	7.33	8.16	8.87		7.73		7.18	7.32
	8.39	7.11	8.45		7.99		9.6			9.99	7.18	8.3	7.17		7.95	7.14	8.36	8.17	8.43	8.18	8.39	8.49	7.6		8.74		8.92	6.38
	7.68	7.13	7.63		8.14		9.03			7.8	6.43	8.67	6.63		7.95	7.41	8.77	7.71	8.68	7.74	7.79	9.31	8.31		6.7		7.44	6.37
	9.7	6.75	8		7.27		9.74			7.22	5.69	8.16	7.6		7.64	7.66	7.84	8.26	6.91	9.55	8.17	8.88	7.67		9.13		7.95	6.45
	9	6.68	8.14		7.37		8.11			9.05	6.96	8.49	9.64		8.68	7.15	7.7	8.91	8.16	7.25	7.54	8.24	8.91		6.89		8	6.4
	8.76	6.58	7.43		7.16		9.72			8.56	6.87	9.11	7.3		8.8	7.38	8.77	8.14	7.14	9.16	7.01	9.1	9.62		5.3		10.05	6.38
	7.8	6.83	8.41		8.58		7.94			8.75	6.5	8.41	7		8.25	7.1		8.21	8.71	7.38	7.16	9.41	8.77		6.36		7.3	7.44
	8.14	7.96	7.61		8.14		9.52			9.64	6.99	7.57	8.24		7.75	7.52		8.99	7.3	8.76	8.82	8.52	9.52		7.2		7.59	6.89
	7.89	7.2	8.62		7.87		7.5			8.87	6.26	6.96	8.68		7.9	6.07		7.97	7.49	9.48	7.55	10.48	8.88		7.14		8.29	7.14
	8.2	6.74	8.34		6.73		10.63			10.16	7.71	7.73	9.35		7.13			8.1	9.98	9.3	7.03	8.52	9.45		8.18		8.12	7.01
	8.47	6.9	7.38		7.64		9.39			8.01	6.7	9.22	8.42		8.29			7.7	10.1	8.59	7.58		9.59		7.2		8.17	5.48
	8.62	7.56	7.92		8.8		11.27			10.03	6.75	8.43	9.36		7.74			9.47	8.8	9	8.41		8.87		7.15		8.38	7.6
	8.02	7.38	7.87		7.34		8.63			8.78	6.63	9.05	7.99		7.61			8.31	8.74	7.61	6.8		9.15		7.27		8.95	6.92
	8.56	7.15	7.59		7.35		8.17			9.12	6.73	8.36	7.6		7.68			8.66		9.4	8.16		9.13		6.79		9.46	6.51
	8.28	7.36	8.48		8.74		8.28			8.77	6.27	8.41	9.53		7.93			8.82		7.45	7.21		8.49		7.78		8.52	6.5
	9.32	7.3	8.22		7.67					8.98	7.31	10.01	8.92		7.6			8.97		8.14	6.34		8.78		7.38		9.74	7.04
	8.04	7.25	8.73		8.08					9.65	6.76	8.41	6.87		7.26			8.35		8.58	7.38		8.38		8.54		8.1	7.1
	8.26	7.11	7.14		6.47					9.98	6.72	8.82	10.36		7.91			7.88		8.7	7.88		8.8		6.89		7.58	6.55
	8.35	7.45	7		7.67					11.15	6.7	9.17	7.97		7.84			8.38		7.67	7.34		9.81		6.21		6.98	6.46
	7.8	7.55	6.54		8.9					7.68	7.81	7.99	7.53		7.75			8.67		7.37	7.59		8.53		8.32		8.09	6.88
	8.39	7.01	9.18		7.54					8.48	7.13	7.62	7.31		7.84			7.91		7.68	7.38		8.48		6.69		8.5	5.87
	7.99	7.79	7.64		7.37					10.61	7.25	7.75	7.5		7.66			7.79		8.85	7.62		8.68		6.95		8.66	6.45
	8.97	6.52	8.06		7.35					9.65	6.66	7.79	6.51		8.03			8.57		7.93	6.76		10.69		7.63		8.7	6.68
	8.35	6.8	8.44		7.81					9.4	7.71	8.04	9.29		7.79			8.14		7.26	7.46		8.46		7.2		8.67	5.3
	8.58	8.14	6.46		7.76					10.61	6.44	8.48	8.84		7.63			7.81		8.17	6.99		8.62		10.36		8.26	6.88
	8.57	8.06	7.02		7.91					9.11	6.45		8.32		7.91			7.83		9.15	7.65		9.68		6.8		7.49	7.09
	9.13	7.29	7.62		7.7					9.56	7.25		7.27		8.08			9.4		9.19	7.97		8.13		7.04		7.84	6.85
	8.2	7.45	8.22		7.4					9.92	6.59		9.85		8.01			7.93		8.81	7.96		8.31		6.66		8.11	7.09
	7.66	7.31	7.64		6.55					10.38	7.18		8.81		8.91			8.62		7.81	7.39		9.1		6.74		8.8	6.82
	9.41	7.71	8.06		6.84					9.68	6.85		6.91		8.44			9.57		8.12	8.17		8.19		6.76		8.03	7.9
	8.85	6.97	7.55		8.49					9.19	8.24		8.85		7.63			8.45		9.25	7.36		7.93		7.67		7.77	6.71
	7.82	8.21	8.05		7.12					8.61	6.45		9.16		7.9			8.26		7.71	7.05		8.47		6.23		9.94	7.32
	9.2	6.59	6.14		7.35					9.23	7.57		9.12		7.84			8.39		8.49	7.77		7.82		7.74		7.12	6.63
	8.31	6.85	5.98		7.37					8.36	7.45		6.85		8.09			8.38		7.98	7.37		8.44		6.41		8.55	6.95
	8.37	7.2	7.55		7.85					8.84	7.04		9.21		8.38			8.2		9.42	6.57		8.84		7.59		8.3	7.22
	8.35	7.81	6.87		7.19					10.73	7.15		7.81		8.19			9.95		7.57	6.8		8.3		6.21		8.22	6.81
	8.68	7.4	7.8		7.15					11.63	6.57		10.02		8.24			7.89		8.11	7.04		8.13		7.02		7.05	7.11
	8.32	8.24	7.99		6.77					9.22	6.79		9.7		7.43			8.85		7.74	7.39		8.77		6.89		7.78	8.2
	9.14	7.58	7.77		8.17					9.16	6.75		10.72		7.72			8.64		7.87	8.19		8.52		7.43		7.35	6.78
	8.56	7.31	7.74		7.42						7.22		6.49		8.12			8.55		9	7.33		8.34		7.1		7.83	7.02
	9.53	6.67	6.77		6.54						6.79		8.19		7.52			9.56		10.91	7.41		8.84		9.21		7.97	6.74
	8.28	7.38	7.16		7.14						6.61		7.14		8.14			8.44		8.12	8.18		7.72		6.72		7.88	7.32
	8.49	6.28	6.02		7.21						5.67		7.63		7.96			8.21		6.65	7.04		9.12		7.54		7.82	7.16
	7.3	7.35	8.06		7.9						6.77		9.03		7.77			8.72		7.45	7.68		8.5		7.36		9.2	5.93
	8.18	7.75	7.83		7.11						7.12		8.69		8.05			7.82		8.42	7.67		9.42		7.32		9.06	5.6
	10.05	6.99	8.39		8.66						8.1		8.39		8.68			8.72		8.34	7.16		9.37		8.91		8.32	6.89
	8.2	8.09	7.35		7.72						7.01		8.79		8.56			8.1		7.97	8.21		8.19		8.79		8.09	7.08
	8.21	8.03	7.37		7.2						6.11		7.51		8.59			8.53		7.92	7.61		8.41		7.88		8.17	6.85
	7.23	7.44	7.77		7.65						6.2		9.06		8.32			8.61		8.31	7.27		8.02		8.56		7.31	6.62
	7.86	6.46	7.92		7.32						6.55		7.73		7.74			8.56		7.64	7.79		7.89		6.79		7.79	6.96
	8.55	6.57	7.58		8.31						7.2		8.23		7.53			9.22		8.53	6.96		7.24		6.74		9.69	6.04
	7.97	7.48	8.53		7.47						6.67		9.49		7.67			8.28		8.93	7.53		7.77		8.5		8.88	7.06
	8.08	7.46	9.32		8.29								10.36		8.07			7.73		7.1	8.31		7.95		8.56		6.7	7.05
	8.45	6.94	8.36		7.18								8.41		8.61			8.34		9.61	7.92		8		7.17		7.2	6.67
	7.71	6.81	8.15		7.24								6.81		6.98			10.11		10.34	7.68		8.36		7.71		7.73	7.38
	8.25	7.4	6.88		7.3								9.22		7.71			8.12		10.21	8.16		7.66		6.97		9.09	6.93
	7.28	7.97	7.65		7.84								7.75		7.25			8.81		7.31	7.81		7.51		7.26		9.2	6.8
	8.45	6.87	8.24		7.54								9.07		9.36			8.64		8.32	8.42		9.13		7.29		8.15	6.53
	7.9	7.02	6.7		6.36								7.3		8.73			8.7		7.8	8.32		7.79		7.59		7.66	7.23
	7.64	7.24	7.48		8.87								9.04		8.49			8.71		7.81	7.41		7.61		7.68		7.51	6.76
	8.34	6.54	8.32		7.01								7.33		9.53			7.7		9.36	8.19		8.83		8.65		8.29	7.42
	8.58	6.88	6.41		7.19								6.71		9.78			8.28		8.2	7.89		8.99		7.19		6.69	5.86
	8.35	7.76	7.16		7.42								8.56		8.27			8.49		7.77	7.65		6.98		8.04		7.22	6.46
	8.12	7.15	6.43		7.58								8.48		9.89			7.86		9.18	7.79		9.86		6.92		10.52	7.21
	8.66	6.33	8.16		7.08								7.1		8.32			8.78		7.69	7.62		7.97		7.17		7.69	6.51
	8.44	6.93	7.01		7.49								9.26		6.97			8.46		9.03	7.37		8.46		7.06		8.57	6.86
	8.46	7.95	8.09		7.11								7.96		7.85			9.19		9.8	7.32		8.82		7.46		9.42	7.11
	7.79	7.34	7.68		6.87								7.85		6.9			8.28		9.71	8.39		7.61		8.4		7.32	6.98
	8.21	8.09	6.91		7								8.83		7.82			8.12		8.48	7.65		8.08		7.18		7.51	6.6
	8.66	7.55	7.28		7.57								7.17		8.42			8.18		7.77	7.36		8.17		6.61		7.51	6.48
	7.93	7.88	7.5		7.14								7.41		7.32			9.19		9.31	6.99		9.61		6.53		8.5	6.9
	9.25	6.53	8.72		8.4								8.69		7.28			8.42		8.01	7.51		7.73		7.13		9.5	7.07
	7.86	6.9	7.05		7.92										8.49			8.74		9.2	6.94		8.5		6.57		8.51	6.88
	7.86	6.82	6.99		7.8										8.08			7.42		8.53	7.49		8.24		7.03		8.35	7.15
	7.42	7.68	8.47		7.94										7.96			9.48		9.42	7.06		7.48		7.5		8.34	7.09
	8.36	7.56	8.24		7.68										9.23			8.36		9.03	7.38		7.71		6.19		8.49	7.1
	9.88	7.9	7.22		7.03										7.99			9.03		7.88	7.28		8.87		7.1		9.61	6.5
	8.07	7.18	8.04		7.73										8.42			8.09		7.73	6.65		8.72		7.6		9.91	7.01
	9.72	6.86	7.29		7.04										9.06			8.46		9.05	8.3		8.43		8.03		7.97	7.22
	8.56	6.84	7.81		7.1										8.61			7.8		7.44	7.86		6.7		7.84		8.82	6.41
	7.67	6.83	7.04		6.9										6.76			7.57		8.39	6.79		8.05		6.53		7.33	6.72
	7.91	6.74	7.75		6.96										8.34			8.36		8.21	7.53		8.36		9.18		7.93	6.83
	7.54	7.05	7.83		6.67										7.99			8.16		9.5	7.24		8.67		8.34		8.11	7.22
	8.4	7.47	7.1		7.58										8.21			8.89		8.21	6.82		7.85		10.16		9.33	7.13
	8.74	7.91	7.56		7.93										8.18			8.4		8.3	7.49		8.52		8.77		7.62	7.26
	8.01	7.95	8.09		8.39										7.96			8.82		7.95	7.45		7.56		7.63		10.92	6.65
	8.81	7.95	7.35		8.24										7.31			8.53		9.07	7.39		8.02		7.37		8.05	6.03
	8.53	7.84	7.97		7.35										7.97			8.63		7.69	7.67		8.04		6.66		7.34	6.51
	8.54	7.91	9.06		7.61										8.05			8.68		8.02	8.22		7.32		7.46		8.79	7.16
	8.17	7.49	7.71		7.83										8.13			8.94		7.83	7.05		8.93		6.56		8.77	6.62
	7.55	8.04	8.42		7.99										7.77			8.63		8.28	9.15		8.98		7.36		7.43	6.84
	7	7.86	6.82		7.36										8.53			8.15		9.24	8.61		9.06		7.04		8.23	6.74
	7.91	7.39	7.09		7.12										7.63			8.54		8.69	7.76		9.38		8.13		7.74	7.55
	8.23	7.8	6.62		7.27										8.54			8.03		8.62	8.06		7.96		8.12		8.24	6.08
	8.21	8.84	6.09		8.42										7.34			8.46		7.84	7.86		8.98		6.86		7.18	6.93
	8.07	6.83	7.38		7.73										6.94			8.86		7.64	7.2		8.03		8.78		7.32	7.42
	8.39	7.52	6.4		6.98										6.94			9		8.62	7.53		8.78		6.46		8.86	6.86
	8	7.56	6.45		8.06										8.5			7.99		8.85	7.25		8.3		7.45		8.66	6.29
	8.48	7.62	7.64		8.09										10.41			8.2		8.37	7.47		8.42		6.91		8.6	6.51
	7.75	8.32	7.44		7.59										7.65			8.51		8.5	7.47		8.2		7.51		8.38	6.46
	8.85	6.7	7.98		6.72										8.03			8.04		8.19	7.31		9.36		6.68		8.02	6.14
	8.67	7.52	7.33		8.04										7.97			8.73		7.3	7.12		7.78		6.02		9.75	6.74
	8.69	7.59	8.16		6.75										7.85			9.21		7.62	7.77		8.27		9.39		8.99	6.58
	8.56	6.81	7.54		7.29										8.61			8.05		7.48	6.77		9.19		7.31		8.23	6.88
	7.69	7.36	7.94		7.25										7.8			8.23		9.41	7.43		9.14		8.32		9.22	6.66
	8.27	7.74	6.77		6.72										8.75			7.89		8.95	7.38		9.12		8.2		8.62	6.57
	7.52	7.27	7.53		7.56										7.21			7.6		7.64	8.03		9.19		7.99		7.9	7.02
	8.73	7.66	7.72		8.25										7.99			8.51		7.49	8.16		7.81		7.91		8.45	6.85
	7.35	7.31	7.5		6.93										7.59			8.45		8.39	7.39		9.49		6.28		7.7	7.49
	9.07	7.26	7.91		8.07										8.02			8.53		7.59	6.71		9.37		8.73		9.04	6
	8.36	7.73	8.3		8.08										7.55			9		8.98	7.36		9.37		9.03		8.1	7.42
	8.39	7.41	7.29		7.77										8.22			8.66		8.18	7.95		9.76		6.37		6.92	6.25
	8.68	7.32	6.66		7.56										7.67			8.82		8.54	7.77		7.42		7.53		8.07	7.23
	7.78	8.01	7.23		7.82										7.67			8.19		7.71	6.72		8.42		6.74		6.8	6.5
	8.21	6.29	6.83		8.6										7.98			8.03		7.83	7.78		8.74		6.95		8.4	7.08
	7.26	7.73	8.08		7.23										8.21			8.59		8.87	7.87		8.04		7.59		9.43	7.09
	8.57	5.82	7.66		6.91										8.11			9.34		8.36	7.1		7.45		7.5		7.66	6.88
	8.53	7.56	7.51		6.87										8.06			8.63		9.84	7.94		7.61		7.34		9.02	6.63
	7.79	6.92	7.01		8.34										7.66			7.83		8.73	7.36		8.54		7.22		8.07	6.54
	7.97	7.33	6.45		7.94										8.09			8.81		9.21	7.95		9.74		6.66		7.73	7.43
	8.44	6.28	6.67		6.82										8.4			8.16		7.67	7.97		8.37		7.26		8.75	6.06
	8.21	7.12	7.78		8.26										8.12			8.31		8.87	7.25		8.28		8.46		8.98	7.09
	7.82	7.05	7.47		7.09										8.04			8.26		7.39	7.71		8.77		7.59		7.72	6.49
	8.06	6.46	7.32		7.42										8.29			8.21		7.82	7.33		9.24		8.44		8.78	6.17
	9.24	7.47	8.3		6.69										8.28			9.43		8.54	7.3		7.7		8.34		7.37	6.38
	8.6	7.24	7.66		7.23										8.29			9.09		9	8.23		9.01		9		7.97	7.18
	8.52	6.69	7.42		6.42										7.28			8.44		9.03	7.46		8.93		8.77		7.79	7.16
	8.34	7.69	7.99		7.34										7.6			8.56		7.73	7.66		8.33		6.93		8.23	7.64
	9	7.48	6.87		7.1										8.52			8.09		8.53	7.5		8.73		7.14		7.47	7.43
	8.25	7.42	8.17		7.48										6.92			9.74		7.73	6.84		8.35		7.75		7.98	7.45
	9.17	6.94	8.3		7.47										6.99			8.35		8.03	7.67		8.46		6.9		8.97	6.98
	9.28	6.46	8		7.11													8.78		7.13	7.34		8.83		7.79			7.11
	8.7	6.9	7.33		7.8													8.3		8.01	7.02		7.49		7.38			7.45
	8.04	6.66	6.16		8.29													9.78		9.41	7.77		8.5		6.82			7.12
	8.94	7.11	8.29		8.5													8.54		7.83	6.56		8.3		6.71			7.55
	8.54	7.18	7.74		7.19													8.17		9.2	7.49		9.08		8.05			7.83
	8.1	6.52	6.73		7.85													9.03		8.24	7.7		9.16		7.19			6.38
	9.07	6.93	6.18		7.78													8.5		8.59	6.91		8.66		7.09			7.35
	8.34	7.08	5.06		7.09													8.58		7.37	6.68		9.08		7.61			6.82
	8.28	7.5	6.96		8.25													9.64		7.28	7.65		9.04		7.54			6.36
	9.23	7.83	6.95		7.12													8.71		7.79	7.57		8.79		8.39			6.81
	8.73	7.81	6.4		7.25													8.38		7.76	7.5		8.45		7.55			6.82
	8.2	7.64	6.55		6.64													8.29		8.08	7.11		8.87		7.42			7.08
	8.97	6.93	7.6		7.26													8.47		8.69	7.36		8.34		7.6			6.03
	7.99	7.05	7.35		6.85													8.4		10.03	7.61		9.28		7.5			6.33
	9	7.59	7.51		7.22																7.76		8.13		7.52			6.48
	8.92	6.65	6.88		7.97																8.08		8.86		7.98			6.83
	8.21	7.21	8.25		7.4																7.37		8.92		7.77			6.32
	8.26	7.51	7.29		8.55																7.77		9.88		8.05			6.71
	7.15	7.47	7.23		8.59																8.37		8.44		7.85			7.11
	8.42	8.23	6.99		6.98																7.22		8.38		7			6.39
	8.27	7.81	7.07		7.77																7.69		6.76		6.95			6.6
	8.61	8.68	6.12		7.44																7.2		7.5		8.05			6.93
	8.69	7.46	7.72		8.73																7.1		8.04		8.05			6.9
	8.57	7.62	7.63		6.94																6.83		8.65		7.89			6.83
	8.54	7.79	8.13		7.05																7.34		8.03		9.21			7.46
	7.47	7.72	7.3		7.91																7.27		8.55		8.22			7.39
	9.23	6.95	7.87		7.41																7.65		7.77		7.42			6.91
	8.54	7.48	6.98		8.23																6.97		9.17		6.87			6.86
	8.21	7.48	7.25		7.09																8.15		8.08		7.84			6.87
	8.71	7.8	8.19		8.22																7.73		6.85		8.37			7.31
	8.49	8.06	7.32		7.55																7.96		8.3		7.8			6.94
	9.27	7.38	6.56		7.68																7.55		9.06		7.81			7.18
	8.77	7.16	8.53		6.86																7.47		8.63		9.2			5.75
	7.85	6.87	7.86		6.6																6.9		8.4		7.8			7.21
	7.75	7.04	6.21		7.41																6.87		8.98		8.32			6.94
	8.77	7.04	7.11		7.23																7.32		8.93		9.44			7.2
	8.65	7.93	7.64		6.95																7.79		7.87		7.41			7.51
	6.6	6.99	7.36		7.3																7.83		7.41		8.47			6.89
	8.51	7.25	6.31		6.93																7.2		8.05		9.97			6.76
	8.23	7.77	7.21		6.75																7.47		8.64		9.17			5.36
	8.97	8.17	7.92		7.85																7.13		8.64		7.36			6.49
	7.38	7.47	7.68		7.87																8.35		9.07		7.07			6.69
	7.91	7.05	7.87		7.02																8.07		7.95		7.7			6.3
	7.99	6.76	7.66		7.63																7.77		8		8.16			6.26
	9.14	6.87	7.6		7.23																7.44		7.84		7.05			7.05
	7.44	7.53	7.54		6.56																7.74		7.92		7.77			6.06
	7.66	6.81	5.87		8.3																7.78		9.92		8.48			7.27
	8.56	6.88	7.94		6.79																6.99		7.41		10.17			7.22
	8.8	6.79	6.31		8.23																7.44		8.02		6.76			7.13
	7.6	7.08	6.35		8.32																6.58		8		7.75			7.33
	7.45	7.19	6.98		7.39																8.36		7.9		8.08			6.79
	8.34	6.58			7.77																7.83		8.15		8.15			6.22
	8	7.36			7.49																7.47		7.54		9.51
	8.33	6			6.32																7.26		8.39		7.32
	8.27	6.83			7.14																7.09		9.19		7.35
	7.44	7.51			7.11																7.67		7.47		6.51
	8.55	6.87			6.69																7.41		7.26		6.56
	8.1	6.83			8.1																7.18		7.62		6.73
	7.43	6.99			8.44																8.82		9.12		7
	8.78	8.3			6.25																7.21		8.95		6.79
	8.14	7.87			6.79																7.42		7.78		7.43
	8.46	7.12			7.11																7.27		8.99		7.86
	8.79	7.29			7.2																8.16		8.12		7.49
	8.78	6.79			6.65																6.58		9.16		7.45
	8.32	6.71			7.25																7.72		8.21		7.22
	8.33	8.62			8.16																7.76		8.62		7.24
	8.21	7.42			7.66																7.97		8.03		7.79
	8.75	8.17			8.72																8.07		8.52		7.08
	8.72	7.68			7.61																8.06		7.11		7.99
	8.01	7.21			7.15																7.75		8.41		8.44
	8.28	7.67			6.82																7.68		9.27		7.48
	6.97	7.03			6.5																7.21		8.47		7.26
	8.12	7.22			7.11																7.67		8.24		9.05
	9.18	7.06			6.95																7.03		9.12		7.44
	8.5	8.2			7.01																8.04		9.94		6.39
	8.04	7.57																			7.06		8.49		6.86
	8.82	6.84																			7.37				7.29
	8.89	6.78																			7.36				7.39
	10.65	7.31																			7.93				7.32
	8.63	7.85																			7.99				9.66
	8.48	7.04																			7.76				6.55
		8.25																			7.16				6.69
		7.56																			7.25				6.96
		7.73																			8.68				7.43
		8.28																			7.07				6.98
		7.36																			7.18				7.63
		7.64																			6.83				7.45
		7.87																			6.84				7.24
		6.84																			7.32				7.07
		7.28																			7.7				6.8
		9.02																			7.68				7.61
		8.17																			6.95				7.92
		7.71																			7.63				9.01
		7.37																			7.94				6.68
		6.85																			6.53				6.93
		6.89																			7.75				6.45
		7.95																			6.66				6.89
		7.64																			7.69				7.15
		8.27																			7.69				7.28
		7.99																			8.17				7.23
		6.93																			7.68				7.42
		7.62																			7.66				7.73
		7.28																			6.97				7.18
		7.38																			6.95				7.32
		7.14																			7.46				7.13
		7.53																			7.66				7.16
		6.9																			7.37				6.91
		7.49																			8.07				6.97
		7.69																			8.02				7.45
		7.24																			7.02				6.54
		7.62																			6.94				7.95
		7.79																			6.86				7.3
		6.92																			7.71				7.54
		7.84																			7.47				7.05
		7.8																			7.93				7.7
		7.76																			6.96				8.27
		8.13																			7.65				6.78
		7.92																			7.44				7.5
		8.46																			8.39				6.98
		7.04																			7.51				9.48
		6.95																			7.26				7.1
		7.93																			7.59				7.05
		7.98																			7.27				9.05
		7.25																			7.78				7.72
		7.76																			6.55				8.86
		7.66																			7.83				8.92
		7.78																			7.36				6.87
		7.69																			7.57				7.59
		7.74																			7.11				7.96
		6.14																			7.67				7.44
		7.32																			7.53				7.29
		7.27																			8.27				8.28
		6.42																			7.89				7.59
		7.59																			7.13				9.17
		7.19																			7.28				6.73
		7.09																			7.53				7.5
		7.27																			7.38				8.27
		8.31																			7.62				7.15
		7.72																			7.24				7.75
		7.22																			6.96				8.01
		7.27																			8.07				8.94
		7.4																			7.28				6.65
		8.06																			7.3
		7.43																			7.72
		7.41																			8.33
		7.17																			7.87
		7.62																			5.48
		7.46																			7.45
		8.15																			7.49
		7.55																			8.27
		8.4																			7.55
		6.78																			7.56
		6.93																			7.29
		8.05																			7.75
		7.2																			7.5
		7.4																			9.4
		6.67																			7.2
		7.3																			7.1
		7.52																			6.73
		6.3																			7.76
		7.04																			7.75
		7.47																			5.87
		7.71																			7.74
		6.91																			7.56
		7.04																			7.35
		6.69																			7.72
		6.8																			7.99
		6.93																			7.75
		7.26																			7.35
		7.52																			8.29
		6.61																			7.14
		6.68																			6.59
		7.18																			7.39
		6.69																			7.24
		6.99																			7.29
		6.96																			6.57
		6.8																			7.9
		6.73																			7.27
		6.62																			7.43
		6.25																			6.81
		7.06																			9.03
		6.84																			7.7
		6.29																			7.38
		7.01																			8.73
		6.8																			8.85
		7.28																			7.64
		6.48																			7.56
		7.16																			7.82
		6.73																			7.44
		6.85																			7.8
		6.84																			7.72
		7.36																			7.38
		6.23																			7.19
		6.61																			7.41
		6.65																			8.68
		7.03																			7.47
		6.88																			7.43
		6.61																			7.2
		6.89																			7.49
		6.02																			7.39
		7.09																			7.51
		6.51																			8.27
		6.8																			7.38
		6.82																			8.03
		6.71																			7.52
		6.29																			7.55
		7.38																			7.32
		7.79																			7.6
		6.55																			7.62
		7.82																			7.46
		7.21																			7.4
		7.59																			8.59
		6.76																			7.47
		7.05																			8.29
		7.36																			8.06
		7.5																			7.36
		7.49																			7.46
		6.83																			7.78
		7.56																			6.83
		6.64																			7.16
		6.42																			7.68
		6.57																			7.79
		7.01																			8.47
		6.72																			8.24
		7.22																			7.59
		6.5																			6.65
		7.41																			7.9
		8.23																			8.12
		8.38																			7.64
		6.56																			6.78
		6.64																			7.4
		7.01																			7.84
		7.03																			6.65
		6.7																			7.54
		6.51																			8.17
		7.22																			6.95
		8.85																			7.04
		6.81																			7.73
		7.83																			7.93
		6.57																			7.13
		8.13																			7.46
		7.26																			6.68
		7.25																			8.15
		8.02																			7.04
		7.56																			7.04
		7.64																			7.22
		6.92																			7.26
		8.53																			7.76
		7.54																			7.49
		7.32																			7.6
		6.89																			8.23
		6.56																			6.75
		7.2																			6.97
		6.68																			6.9
		8.78																			7.42
		7.39																			8.74
		7.43																			6.34
		7.24																			7.69
		6.56																			8.15
		7.75																			7.7
		8.33																			7.05
		6.83																			7.15
		6.75																			7.76
		7.64																			7.88
		8.37																			8.01
		6.88																			7.37
		6.43																			7.57
		7.84																			7.97
		8.33																			7
		7.42																			7.79
		7.8																			7.24
		7.45																			7.78
		8																			6.86
		6.94																			7.41
		7.18																			7.49
		6.41																			8.69
		9.47																			7.04
		8.73																			7.87
		7.58																			7.75
		6.75																			7.31
		7.73																			7.95
		7.02																			7.16
		6.83																			7.33
		7.17																			7.11
		7.8																			7.97
		6.66																			7.71
		7.09																			7.05
		7.14																			7.43
		6.72																			7.09
		6.8																			8.32
		7.08																			7.49
		8.03																			7.74
		8.46																			7.68
		7.63																			7.71
		6.82																			7.34
		7.11																			7.92
		6.9																			6.75
		7.52																			6.97
		7.32																			7.34
		6.99																			7.74
		6.97																			8.2
		7.62																			7.51
		7.06																			7.85
		7.55																			7.87
		8.05																			8.15
		8.09																			8.38
		6.63																			8.02
		6.79																			7.52
		7.16																			6.55
		7.53																			8.12
		6.83																			6.31
		7.07																			7.36
		6.93																			7.53
		7.32																			6.99
		7.71																			7.3
		7.13																			6.65
		6.7																			7.62
		7.93																			8.09
		7.76																			6.41
		7.38																			7.65
		7.59																			7.99
		7.07																			9.22
		7.27																			7.8
		8.19																			7.02
		7.12																			7.35
		8.21																			6.84
		7.02																			7.31
		7.57																			7.69
		8.37																			7.62
		7.05																			6.64
		6.97																			7.11
		7.54																			7.89
		8.02																			7.53
		7.07
		6.64
		7.64
		7.21
		7.48
		7.56
		6.89
		7.31

## Sheet: Fig. 1b
Figure 1b
Skeletal Muscle	FN-RMS	FP-RMS
6.36	9.61	12.33
6.62	12.07	11.11
6.06	9.77	12.28
5.89	10.71	12.16
5.96	9.24	12
4.76	11.66	9.75
6.15	10.69	11.86
6.08	9.92	12.44
5.86	11.04	12.01
7.13	10.81	11.97
5.83	12.05	12.12
5.9	7.7	12.43
6.32	11.29	11.96
5.52	12.31	11.69
1.49	10.19	10.49
3.02	11.3	11.75
5.46	7.97	10.87
5.74	9.91	11.18
6.68	11.39	11.99
6.5	11.35	11.24
6.69	11.58	12.22
5.97	9.39	11.35
6.35	8.49	12.38
5.73	12.15	12.01
6.1	10.99	11.58
6.22		12.08
4.34		11.26
5.78		11.9
5.8		10.22
5.97		10.53
5.76		11.25
6.33		12
6.46		12.07
6
5.49
5.96
5.69
6.99
6.39
6.68

## Sheet: Fig.1d
Figure 1d
	HSMM			RH4			RH30			JR1			RD			RD18			RH36			RH2
	N1	N2	N3	N1	N2	N3	N1	N2	N3	N1	N2	N3	N1	N2	N3	N1	N2	N3	N1	N2	N3	N1	N2	N3
SKP2	1	1	1	26.3325	22.8956	23.6141	9.80318	7.60695	8.45507	4.07068	3.82643	3.74856	3.87043	3.05569	3.66306	2.73768	2.85205	2.99487	7.1056	4.90924	5.40742	1.80755	2.91151	2.35953

## Sheet: Fig. 2b
Figure 2b
FN-RMS		FP-RMS
SKP2	MYOD	SKP2	MYOD
10.38	7.47	11.01	8.79
9.27	7.5	9.78	9.02
10.12	3.69	9.9	7.94
9.51	8.71	9.35	8.68
9.39	2.94	10.72	9.42
8.29	8.27	10.93	9.17
10.05	7.29	11.23	8.46
9.88	8.94	11.12	9.22
9.53	6.97	10.34	7.94
10.1	7.18	11.15	9.2
9.3	5.79	9.52	9.07
9.01	8.87	10.78	9.12
10.12	7.05	11.02	9.05
8.1	5.13	10.89	9.18
10.54	8.06	10.79	7.98
9.76	8.07	10.68	9.11
9.37	8.29	9.15	7.49
10.43	8.54	10.08	9.13
8.37	6.84	11.17	8.21
9.84	8.9	7.89	8.27
9.14	8.63	11.57	8.78
9.32	8.33	10.63	8.33
8.51	1.93	10.27	8.27
10.03	7.19	5.72	7.29
10.37	9.43	7.84	8.23
9.6	8.62	9.6	9.41
9.19	7.46	10.07	8.93
9.78	7.52	10.99	9.66
9.42	6.38	11.6	9.31
9.24	6.77	10.34	7.93
9.65	8.36	9.2	8.53
6.76	2.85	9.7	7.5
10.29	8.93	10.45	8.45
9.95	7.13	10.34	8.44
9.9	9.48	10.76	8.69
7.34	4.64	9.4	8.58
7.13	2.68	10.21	8.76
8.87	7.54	9.81	8.14
8.35	5.1	10.85	8.37
7.16	3.46	10.21	8.74
8.61	8.56	10.93	9.42
8.42	7.75	10.65	9.32
9.29	7.33	10.94	8.57
9.72	7.91	10.42	6.09
9.5	7.92	9.44	8.39
8.87	5.41	11.66	7.4
9.38	7.89	11.33	7.88
6.79	7.57	10.35	8.41
9.69	5.93	10.47	8.08
9.55	8.18	10.86	7.46
9.89	7.7	10.8	8.28
9.55	6.97	9.67	8.91
9.83	8.52	10.32	9.77
11.7	7.32	10.24	9.17
9.41	9.17	9.88	7.75
7.93	7.8	10.97	9.1
9.72	8.73	10.01	8.82
9.9	8.8	9.7	7.69
10.67	7.66	8.37	8.6
10.59	9.19	10.11	6.64
		10.45	8.73
		10.39	8.68
		9.76	8.3
		9.3	7.84
		9.29	8.56

## Sheet: Fig. 2d
Figure 2d
	RD								JR1
	MYOD				SKP2				MYOD				SKP2
	siSCR 24h	siMYOD1.1 24h	siSCR 48h	siMYOD1.1 48h	siSCR 24h	siMYOD1.1 24h	siSCR 48h	siMYOD1.1 48h	siSCR 24h	siMYOD1.1 24h	siSCR 48h	siMYOD1.1 48h	siSCR 24h	siMYOD1.1 24h	siSCR 48h	siMYOD1.1 48h
N1	1	0.14386	1	0.22546	1	0.331765	1	0.21894	1	0.43438	1	0.260379	1	0.631889	1	0.347779
N2	1	0.19212	1	0.25936	1	0.419595	1	0.272176	1	0.26435	1	0.27858	1	0.460623	1	0.704549
N3	1	0.28384	1	0.12421	1	0.514151	1	0.390275	1	0.44	1	0.5	1	0.56	1	0.49

## Sheet: Fig. 2f
Figure 2f
	RH30								RH4
	MYOD				SKP2				MYOD				SKP2
	siSCR 24h	siMYOD1.1 24h	siSCR 48h	siMYOD1.1 48h	siSCR 24h	siMYOD1.1 24h	siSCR 48h	siMYOD1.1 48h	siSCR 24h	siMYOD1.1 24h	siSCR 48h	siMYOD1.1 48h	siSCR 24h	siMYOD1.1 24h	siSCR 48h	siMYOD1.1 48h
N1	1	0.288256	1	0.24939	1	0.32726	1	0.412714	1	0.43438	1	0.260379	1	0.631889	1	0.347779
N2	1	0.35519	1	0.296067	1	0.763709	1	0.687057	1	0.26435	1	0.27858	1	0.460623	1	0.704549
N3	1	0.371697	1	0.215453	1	0.339412	1	0.9182	1	0.44	1	0.5	1	0.56	1	0.49
N4	1	0.588336	1	0.289808	1	0.47	1	0.43

## Sheet: Fig. 2h
	P1-P2						NEGATIVE CONTROL						POSITIVE CONTROL
	RD 0%	RD 0.5%	RD 1%	RH4 0%	RH4 0.5%	RH4 1%	RD 0%	RD 0.5%	RD 1%	RH4 0%	RH4 0.5%	RH4 1%	RD 0%	RD 0.5%	RD 1%	RH4 0%	RH4 0.5%	RH4 1%
N1	0.0347339	0.939463	1.08951	0.0266267	0.303326	0.698893	0.0146949	0.0222939	0.0341862	0.0251089	0.0184914	0.0215054	0.0115709	0.601695	0.645417	0.0037629	0.0413932	0.675883
N2	0.0217997	1.00933	1.01613	0.0297309	0.320807	0.696223	0.012053	0.0170413	0.0128959	0.0343987	0.0165037	0.0326801	0.0241801	0.777568	0.495266	0.0179428	0.0449084	0.855955
N3	0.0215581	0.934276	1.09707	0.0302766	0.342008	0.744978	0.0160793	0.0170413	0.0263889	0.0398561	0.0165037	0.0326801	0.0201578	0.720242	0.587009	0.0058961	0.0436405	0.819964

## Sheet: Fig. 3b
Figure 3b
		SKP2			CDKN1A			CDKN1B
		N1	N2	N3	N1	N2	N3	N1	N2	N3
RD	siSCR	1	1	1	1	1	1	1	1	1
	siSKP2	0.35	0.42	0.475	1.6	1.5	1.3	1.5	1.4	1.8
JR1	siSCR	1	1	1	1	1	1	1	1	1
	siSKP2	0.1	0.2	0.2	2.7	2.5	2.1	2.2	1.6	2.1

## Sheet: Fig. 3f
Figure 3f
	G1			S			G2
	N1	N2	N3	N1	N2	N3	N1	N2	N3
RD	31	23	28	-41	-33	-36	-32	-30	-33
JR1	16	11	15	-29	-36	-34	-17	-10	-12

## Sheet: Fig. 3h
Figure 3h
	RD												JR1
	siSCR			siSKP2			siP27			siSKP2 + siP27			siSCR			siSKP2			siP27			siSKP2 + siP27
	N1	N2	N3	N1	N2	N3	N1	N2	N3	N1	N2	N3	N1	N2	N3	N1	N2	N3	N1	N2	N3	N1	N2	N3
0D	100000	100000	100000	100000	100000	100000	100000	100000	100000	100000	100000	100000	100000	100000	100000	100000	100000	100000	100000	100000	100000	100000	100000	100000
1D	152500	146000	149250	109500	78000	93750	114750	138000	126375	117000	123000	120000	315000	180000	247500	210000	150000	180000	304500	202000	253250	274500	212000	243250
3D	470000	490000	365000	110000	146000	128000	526000	393000	459500	430000	366000	398000	1176000	1119000	1147500	396000	379000	387500	1226000	1149000	1187500	1004000	839000	921500
5D	584500	557600	571050	206666	177400	217033	566600	490000	528300	471600	401750	481675	1572000	1653500	1612750	316700	410000	563350	1612000	1660000	1636000	1339000	1103500	1471250

[truncated: 61 more sheets: Fig. 3i, Fig. 3j, Fig. 3k, Fig. 3l, Fig. 3m, Fig. 4a, Fig. 4b, Fig. 4c, Fig. 4e, Fig. 4f, Fig. 4h, Fig. 4i, Fig. 4j, Fig. 4k, Fig. 4m, Fig. 5a, Fig. 5b, Fig. 5d, Fig. 5f, Fig. 6a …]
